# Supplementary material for: Seeds of Stevia rebaudiana Bertoni as a Source of Plant Growth-Promoting Endophytic Bacteria with the Potential to Synthesize Rebaudioside A
Source: Int J Mol Sci. 2023 Jan 21;24(3):2174. doi: 10.3390/ijms24032174 (PMC9917351; doi:10.3390/ijms24032174)
Supplement: Supplementary file 1 [file ijms-24-02174-s001.zip]

Archive with 4 entries (4 files):
- Suplementary File 1_20.01.2023.pdf
- Supplementary File 2_20.01.2023.txt
- Supplementary FIle 3_20.01.2023.xlsx
- Supplementary File 4_20.01.2023.xlsx
