# Supplementary material for: Seeds of Stevia rebaudiana Bertoni as a Source of Plant Growth-Promoting Endophytic Bacteria with the Potential to Synthesize Rebaudioside A
Source: Int J Mol Sci. 2023 Jan 21;24(3):2174. doi: 10.3390/ijms24032174 (PMC9917351; doi:10.3390/ijms24032174)
Supplement: Supplementary file 1 [file ijms-24-02174-s001.zip › Supplementary File 2_20.01.2023.txt]

Supplementary File 2: List of operons identified in the analyzed SRS89 strain. 

Operon	IdGene	Type	COGgene	PosLeft	postRight	Strand	Function
1
	fhuB	CDS	COG0609	99	2078	-	[P] ABC-type Fe3+-siderophore transport system, permease component
	fhuD	CDS	COG0614	2078	2956	-	[P] ABC-type Fe3+-hydroxamate transport system, periplasmic component
	fhuC	CDS	COG1120	2967	3761	-	[PH] ABC-type cobalamin/Fe3+-siderophores transport systems, ATPase components
	fhuA	CDS	COG1629	3801	6023	-	[P] Outer membrane receptor proteins, mostly Fe
2
	mrcB	CDS	COG0744	6225	8762	-	[M] Membrane carboxypeptidase (penicillin-binding protein)  
3
	hrpB	CDS	COG1643	8861	11344	-	[L] HrpA-like helicases    
4
	thpR	CDS	COG1514	11375	11932	+	[J] 2'-5' RNA ligase   
	sfsA	CDS	COG1489	11910	12614	+	[R] DNA-binding protein, stimulates sugar fermentation 
5
	dksA	CDS	COG1734	12862	13317	+	[T] DnaK suppressor protein   
	gluQRS	CDS	COG0008	13391	14269	+	[J] Glutamyl- and glutaminyl-tRNA synthetases  
	pcnB	CDS	COG0617	14341	15774	+	[J] tRNA nucleotidyltransferase/poly(A) polymerase   
	folK	CDS	COG0801	15771	16256	+	[H] 7,8-dihydro-6-hydroxymethylpterin-pyrophosphokinase     
	panB	CDS	COG0413	16340	17134	+	[H] Ketopantoate hydroxymethyltransferase    
	panC	CDS	COG0414	17174	18004	+	[H] Panthothenate synthetase    
	panD	CDS	COG0853	18052	18432	+	[H] Aspartate 1-decarboxylase    
6
	cds-WP_161731545.1	CDS	COG0842	18663	19433	-	[V] ABC-type multidrug transport system, permease component
	cds-WP_161731547.1	CDS	COG1131	19430	20359	-	[V] ABC-type multidrug transport system, ATPase component
7
	can	CDS	COG0288	20468	21124	+	[P] Carbonic anhydrase    
8
	hpt	CDS	COG0634	21206	21742	-	[F] Hypoxanthine-guanine phosphoribosyltransferase    
9
	cds-WP_161731549.1	CDS	COG0626	21978	23261	+	[E] Cystathionine beta-lyases/cystathionine gamma-synthases   
10
	cueO	CDS	COG2132	23262	24857	-	[Q] Putative multicopper oxidases   
11
	cds-WP_150010759.1	CDS	ROG3080	25039	25386	+	NA
12
	speE	CDS	COG0421	25489	26352	+	[E] Spermidine synthase    
	speD	CDS	COG1586	26381	27190	+	[E] S-adenosylmethionine decarboxylase    
13
	cds-WP_161731555.1	CDS	COG5434	27365	28657	+	[M] Endopolygalacturonase     
14
	cds-WP_161731557.1	CDS	COG1349	28738	29502	-	[KG] Transcriptional regulators of sugar metabolism 
	cds-WP_202604837.1	CDS	COG1995	29509	30465	-	[H] Pyridoxal phosphate biosynthesis protein  
	cds-WP_161731561.1	CDS	COG3395	30482	31741	-	[S] Uncharacterized protein conserved in bacteria 
15
	cds-WP_161731563.1	CDS	COG1454	31929	33077	+	[C] Alcohol dehydrogenase, class IV  
	cds-WP_161731565.1	CDS	COG0329	33089	33973	+	[EM] Dihydrodipicolinate synthase/N-acetylneuraminate lyase   
	cds-WP_161731567.1	CDS	COG0591	34053	35468	+	[ER] Na+/proline symporter    
	cds-WP_161731569.1	CDS	COG4692	35470	36669	+	[G] Predicted neuraminidase (sialidase)   
	cds-WP_202604838.1	CDS	COG1028	36674	37345	+	[IQR] Dehydrogenases with different specificities (related to
16
	yacL	CDS	COG3112	37394	37771	-	[S] Uncharacterized protein conserved in bacteria 
17
	acnB	CDS	COG1049	37962	40559	-	[C] Aconitase B    
18
	cds-WP_161731575.1	CDS	COG0491	40984	41841	-	[R] Zn-dependent hydrolases, including glyoxylases  
19
	cds-WP_010253965.1	CDS	COG3479	41928	42437	-	[Q] Phenolic acid decarboxylase   
20
	cds-WP_161731577.1	CDS	COG0583	42543	43442	+	[K] Transcriptional regulator    
21
	cds-WP_161731579.1	CDS	NA	43585	44220	+	NA
22
	lpdA	CDS	COG1249	44482	45906	-	[C] Pyruvate/2-oxoglutarate dehydrogenase complex, dihydrolipoamide dehydrogenase (E3)
	aceF	CDS	COG0508	46067	47971	-	[C] Pyruvate/2-oxoglutarate dehydrogenase complex, dihydrolipoamide acyltransferase (E2)
	aceE	CDS	COG2609	47986	50652	-	[C] Pyruvate dehydrogenase complex, dehydrogenase (E1) component
	pdhR	CDS	COG2186	50754	51518	-	[K] Transcriptional regulators    
23
	aroP	CDS	COG1113	52034	53389	+	[E] Gamma-aminobutyrate permease and related permeases 
24
	cds-WP_161731587.1	CDS	COG3941	53514	53759	+	[R] Mu-like prophage protein   
25
	cds-WP_161731589.1	CDS	COG2211	53937	55349	+	[G] Na+/melibiose symporter and related transporters 
	cds-WP_161731591.1	CDS	COG3940	55346	56305	+	[R] Predicted beta-xylosidase    
26
	ampE	CDS	COG3725	56287	57141	-	[V] Membrane protein required for beta-lactamase induction
	ampD	CDS	COG3023	57158	57709	-	[V] Negative regulator of beta-lactamase expression 
27
	nadC	CDS	COG0157	57907	58803	+	[H] Nicotinate-nucleotide pyrophosphorylase    
28
	ppdD	CDS	COG4969	58978	59433	+	[NU] Tfp pilus assembly protein, major pilin
	gspE	CDS	COG2804	59420	60805	+	[NU] Type II secretory pathway, ATPase PulE/Tfp
	hofC	CDS	COG1459	60798	61997	+	[NU] Type II secretory pathway, component PulF
29
	cds-WP_161731603.1	CDS	COG0516	62023	63063	-	[F] IMP dehydrogenase/GMP reductase   
30
	coaE	CDS	COG0237	63298	63906	+	[H] Dephospho-CoA kinase    
	zapD	CDS	COG4582	63911	64654	+	[S] Uncharacterized protein conserved in bacteria 
	yacG	CDS	COG3024	64663	64860	+	[S] Uncharacterized protein conserved in bacteria 
31
	mutT	CDS	COG1194	64888	65283	-	[L] A/G-specific DNA glycosylase   
	secA	CDS	COG0653	65438	68143	-	[U] Preprotein translocase subunit SecA (ATPase, RNA
32
	secM	CDS	NA	68218	68742	-	NA
33
	lpxC	CDS	COG0774	69026	69943	-	[M] UDP-3-O-acyl-N-acetylglucosamine deacetylase    
	ftsZ	CDS	COG0206	70045	71199	-	[D] Cell division GTPase   
	ftsA	CDS	COG0849	71271	72527	-	[D] Actin-like ATPase involved in cell division
	ftsQ	CDS	COG1589	72524	73363	-	[M] Cell division septal protein  
	cds-WP_161731620.1	CDS	COG1181	73365	74285	-	[M] D-alanine-D-alanine ligase and related ATP-grasp enzymes
	murC	CDS	COG0773	74275	75753	-	[M] UDP-N-acetylmuramate-alanine ligase    
	murG	CDS	COG0707	75824	76882	-	[M] UDP-N-acetylglucosamine:LPS N-acetylglucosamine transferase   
	ftsW	CDS	COG0772	76879	78093	-	[D] Bacterial cell division membrane protein 
	murD	CDS	COG0771	78093	79409	-	[M] UDP-N-acetylmuramoylalanine-D-glutamate ligase    
	mraY	CDS	COG0472	79412	80494	-	[M] UDP-N-acetylmuramyl pentapeptide phosphotransferase/UDP-N-acetylglucosamine-1-phosphate transferase  
	murF	CDS	COG0770	80488	81846	-	[M] UDP-N-acetylmuramyl pentapeptide synthase   
	murE	CDS	COG0769	81843	83315	-	[M] UDP-N-acetylmuramyl tripeptide synthase   
	cds-WP_013356760.1	CDS	COG0768	83317	85086	-	[M] Cell division protein FtsI/penicillin-binding protein 2
	ftsL	CDS	COG3116	85103	85423	-	[D] Cell division protein   
	rsmH	CDS	COG0275	85420	86361	-	[M] Predicted S-adenosylmethionine-dependent methyltransferase involved in cell
	mraZ	CDS	COG2001	86364	86822	-	[S] Uncharacterized protein conserved in bacteria 
34
	cra	CDS	COG1609	87317	88321	-	[K] Transcriptional regulators    
35
	ilvN	CDS	COG0440	88524	89015	-	[E] Acetolactate synthase, small (regulatory) subunit 
	ilvI	CDS	COG0028	89018	90742	-	[EH] Thiamine pyrophosphate-requiring enzymes [acetolactate synthase, pyruvate
36
	leuA	CDS	COG0119	91646	93208	+	[E] Isopropylmalate/homocitrate/citramalate synthases    
	leuB	CDS	COG0473	93211	94302	+	[CE] Isocitrate/isopropylmalate dehydrogenase    
	leuC	CDS	COG0065	94307	95713	+	[E] 3-isopropylmalate dehydratase large subunit  
	leuD	CDS	COG0066	95717	96322	+	[E] 3-isopropylmalate dehydratase small subunit  
37
	cds-WP_161731644.1	CDS	COG0477	96592	97770	-	[GEPR] Permeases of the major facilitator superfamily
38
	sgrR	CDS	COG4533	98023	99684	+	[R] ABC-type uncharacterized transport system, periplasmic component
	thiB	CDS	COG4143	99854	100855	+	[H] ABC-type thiamine transport system, periplasmic component
	thiP	CDS	COG1178	100855	102441	+	[P] ABC-type Fe3+ transport system, permease component
	thiQ	CDS	COG3840	102425	103126	+	[H] ABC-type thiamine transport system, ATPase component
39
	cds-WP_161731654.1	CDS	COG0586	103130	103894	-	[S] Uncharacterized membrane-associated protein   
40
	polB	CDS	COG0417	104064	106424	+	[L] DNA polymerase elongation subunit (family B)
	rapA	CDS	COG0553	106577	109483	+	[KL] Superfamily II DNA/RNA helicases, SNF2 family
	rluA	CDS	COG0564	109522	110175	+	[J] Pseudouridylate synthases, 23S RNA-specific  
41
	djlA	CDS	COG1076	110235	111044	-	[O] DnaJ-domain-containing proteins 1   
42
	lptD	CDS	COG1452	111227	113602	+	[M] Organic solvent tolerance protein OstA 
	surA	CDS	COG0760	113657	114952	+	[O] Parvulin-like peptidyl-prolyl isomerase   
	pdxA	CDS	COG1995	114942	115934	+	[H] Pyridoxal phosphate biosynthesis protein  
	rsmA	CDS	COG0030	115927	116748	+	[J] Dimethyladenosine transferase (rRNA methylation)  
	apaG	CDS	COG2967	116752	117129	+	[P] Uncharacterized protein affecting Mg2+/Co2+ transport 
	apaH	CDS	ROG1223	117183	118040	+	NA
43
	cds-WP_161731672.1	CDS	COG3211	118075	119958	-	[R] Predicted phosphatase    
44
	folA	CDS	COG0262	120049	120531	-	[H] Dihydrofolate reductase    
45
	cds-WP_161731676.1	CDS	COG3203	120766	121905	-	[M] Outer membrane protein (porin)  
46
	carB	CDS	COG0458	122158	125385	-	[EF] Carbamoylphosphate synthase large subunit (split gene
	carA	CDS	COG0505	125400	126548	-	[EF] Carbamoylphosphate synthase small subunit  
47
	dapB	CDS	COG0289	127018	127833	-	[E] Dihydrodipicolinate reductase    
48
	ispH	CDS	COG0761	128057	129010	-	[IM] Penicillin tolerance protein   
	fkpB	CDS	COG1047	128991	129461	-	[O] FKBP-type peptidyl-prolyl cis-trans isomerases 2 
	lspA	CDS	COG0597	129465	129971	-	[MU] Lipoprotein signal peptidase   
	ileS	CDS	COG0060	129971	132787	-	[J] Isoleucyl-tRNA synthetase    
	ribF	CDS	COG0196	132817	133746	-	[H] FAD synthase    
49
	rpsT	CDS	COG0268	134053	134316	+	[J] Ribosomal protein S20   
50
	nhaR	CDS	COG0583	134353	135261	-	[K] Transcriptional regulator    
	nhaA	CDS	COG3004	135270	136388	-	[P] Na+/H+ antiporter    
51
	dnaJ	CDS	COG0484	136607	137752	-	[O] DnaJ-class molecular chaperone with C-terminal Zn
	dnaK	CDS	COG0443	137857	139767	-	[O] Molecular chaperone    
52
	satP	CDS	COG1584	140071	140640	+	[S] Predicted membrane protein   
53
	cds-WP_161731693.1	CDS	COG0477	140692	141999	-	[GEPR] Permeases of the major facilitator superfamily
	mog	CDS	COG0521	142106	142693	-	[H] Molybdopterin biosynthesis enzymes   
	tal	CDS	COG0176	142819	143772	-	[G] Transaldolase     
54
	yaaA	CDS	COG3022	143982	144755	+	[S] Uncharacterized protein conserved in bacteria 
55
	thrC	CDS	COG0498	144818	146101	-	[E] Threonine synthase    
	thrB	CDS	COG0083	146105	147034	-	[E] Homoserine kinase    
	thrA	CDS	COG0527	147037	149499	-	[E] Aspartokinases     
56
	thrL	CDS	NA	149583	149651	-	NA
57
	cds-WP_161731704.1	CDS	COG0565	149840	150544	-	[J] rRNA methylase    
58
	arcA	CDS	COG0745	151154	151870	+	[TK] Response regulators consisting of a CheY-like
59
	creA	CDS	COG3045	151942	152415	-	[S] Uncharacterized protein conserved in bacteria 
60
	robA	CDS	COG2207	152610	153491	+	[K] AraC-type DNA-binding domain-containing proteins  
61
	gpmB	CDS	COG0406	153531	154178	-	[G] Fructose-2,6-bisphosphatase     
62
	yjjX	CDS	COG1986	154383	154901	+	[S] Uncharacterized conserved protein   
63
	trpR	CDS	COG2973	154902	155222	-	[K] Trp operon repressor   
	sltY	CDS	COG0741	155268	157166	-	[M] Soluble lytic murein transglycosylase and related
64
	atzF	CDS	COG0154	157459	159255	+	[J] Asp-tRNAAsn/Glu-tRNAGln amidotransferase A subunit and related
	uca	CDS	COG0439	159258	162875	+	[I] Biotin carboxylase    
	cds-WP_161731722.1	CDS	COG1802	162885	163586	+	[K] Transcriptional regulators    
	urtA	CDS	COG0683	163614	164882	+	[E] ABC-type branched-chain amino acid transport systems,
	urtB	CDS	COG0559	164982	166547	+	[E] Branched-chain amino acid ABC-type transport system,
	urtC	CDS	COG4177	166547	167620	+	[E] ABC-type branched-chain amino acid transport system,
	urtD	CDS	COG4674	167617	168408	+	[R] Uncharacterized ABC-type transport system, ATPase component
	urtE	CDS	COG0410	168410	169108	+	[E] ABC-type branched-chain amino acid transport systems,
65
	cds-WP_161731730.1	CDS	ROG0955	169116	170129	-	NA
	fucP	CDS	COG0738	170126	171451	-	[G] Fucose permease    
	rbsK	CDS	COG0524	171461	172378	-	[G] Sugar kinases, ribokinase family  
66
	deoR	CDS	COG1349	172759	173523	+	[KG] Transcriptional regulators of sugar metabolism 
67
	ettA	CDS	NA	173725	175366	+	NA
68
	cds-GU930_RS00735	CDS	COG0673	1	145	-	[R] Predicted dehydrogenases and related proteins 
69
	cds-WP_161731747.1	CDS	COG1609	481	1506	+	[K] Transcriptional regulators    
	cds-WP_161731749.1	CDS	COG1082	1657	2574	+	[G] Sugar phosphate isomerases/epimerases   
	cds-WP_161731751.1	CDS	COG0673	2585	3754	+	[R] Predicted dehydrogenases and related proteins 
70
	cds-WP_161731753.1	CDS	COG2232	4010	5206	-	[R] Predicted ATP-dependent carboligase related to biotin
	cds-WP_140922733.1	CDS	ROG5589	5203	6468	-	NA
	cds-WP_237566663.1	CDS	ROG0306	6452	7576	-	NA
71
	cds-WP_161731757.1	CDS	COG0207	7701	8783	-	[F] Thymidylate synthase    
	cds-WP_237566664.1	CDS	ROG4571	8773	9210	-	NA
72
	cds-WP_150011895.1	CDS	COG0583	9535	10473	+	[K] Transcriptional regulator    
73
	rna-GU930_RS00785	tRNA	NA	10580	10655	-	NA
74
	cds-WP_161731761.1	CDS	COG3226	10763	11341	-	[S] Uncharacterized protein conserved in bacteria 
75
	cds-WP_161731763.1	CDS	COG4232	11405	13105	-	[OC] Thiol:disulfide interchange protein   
	cutA	CDS	COG1324	13081	13395	-	[P] Uncharacterized protein involved in tolerance to
76
	cds-WP_161731767.1	CDS	COG2704	13460	14761	-	[R] Anaerobic C4-dicarboxylate transporter   
	aspA	CDS	COG1027	14873	16309	-	[E] Aspartate ammonia-lyase    
77
	cds-WP_237566665.1	CDS	COG3030	16605	17099	+	[R] Protein affecting phage T7 exclusion by
78
	cds-WP_009092502.1	CDS	COG0234	17328	17621	+	[O] Co-chaperonin GroES (HSP10)   
	groL	CDS	COG0459	17670	19319	+	[O] Chaperonin GroEL (HSP60 family)  
79
	cds-WP_008925394.1	CDS	ROG5059	19644	19991	+	NA
80
	epmB	CDS	COG1509	20044	21072	-	[E] Lysine 2,3-aminomutase    
81
	efp	CDS	COG0231	21116	21682	+	[J] Translation elongation factor P (EF-P)/translation initiation
	cds-WP_003848306.1	CDS	COG5510	21734	21865	+	[S] Predicted small secreted protein  
	cds-WP_003848302.1	CDS	COG5510	21968	22102	+	[S] Predicted small secreted protein  
82
	cds-WP_061061424.1	CDS	COG3040	22158	22682	-	[M] Bacterial lipocalin    
83
	epmA	CDS	COG2269	22818	23795	+	[J] Truncated, possibly inactive, lysyl-tRNA synthetase (class
84
	degS	CDS	COG0265	23956	25017	-	[O] Trypsin-like serine proteases, typically periplasmic, contain
	degQ	CDS	COG0265	25107	26480	-	[O] Trypsin-like serine proteases, typically periplasmic, contain
85
	cds-WP_003848291.1	CDS	COG3105	26591	26992	-	[S] Uncharacterized protein conserved in bacteria 
86
	cds-WP_161731776.1	CDS	COG1485	27171	28298	+	[R] Predicted ATPase    
87
	rplM	CDS	COG0102	28526	28954	+	[J] Ribosomal protein L13   
	rpsI	CDS	COG0103	28970	29362	+	[J] Ribosomal protein S9   
88
	sspA	CDS	ROG1850	29693	30334	+	NA
	sspB	CDS	COG2969	30338	30823	+	[R] Stringent starvation protein B  
89
	cds-WP_161731778.1	CDS	COG0369	30936	32693	-	[P] Sulfite reductase, alpha subunit (flavoprotein) 
	cds-WP_161731780.1	CDS	COG0069	32879	38410	-	[E] Glutamate synthase domain 2  
90
	arcB	CDS	COG0642	39301	41652	+	[T] Signal transduction histidine kinase  
91
	mtgA	CDS	COG0744	42522	43241	+	[M] Membrane carboxypeptidase (penicillin-binding protein)  
92
	npr	CDS	COG1925	43245	43517	-	[G] Phosphotransferase system, HPr-related proteins  
	rapZ	CDS	COG1660	43514	44368	-	[R] Predicted P-loop-containing kinase   
	ptsN	CDS	COG1762	44416	44895	-	[GT] Phosphotransferase system mannitol/fructose-specific IIA domain (Ntr-type)
	hpf	CDS	COG1544	45046	45333	-	[J] Ribosome-associated protein Y (PSrp-1)  
	rpoN	CDS	COG1508	45355	46788	-	[K] DNA-directed RNA polymerase specialized sigma subunit,
	lptB	CDS	COG1137	46837	47562	-	[R] ABC-type (unclassified) transport system, ATPase component
	lptA	CDS	COG1934	47568	48119	-	[S] Uncharacterized protein conserved in bacteria 
	lptC	CDS	COG3117	48094	48666	-	[S] Uncharacterized protein conserved in bacteria 
	kdsC	CDS	COG1778	48663	49229	-	[R] Low specificity phosphatase (HAD superfamily) 
	kdsD	CDS	COG0794	49243	50226	-	[M] Predicted sugar phosphate isomerase involved in
	cds-WP_161731796.1	CDS	COG0530	50243	51223	-	[P] Ca2+/Na+ antiporter    
93
	cds-WP_161731798.1	CDS	NA	51222	51479	+	NA
	mlaF	CDS	COG1127	51451	52266	+	[Q] ABC-type transport system involved in resistance
	mlaE	CDS	COG0767	52271	53053	+	[Q] ABC-type transport system involved in resistance
	mlaD	CDS	COG1463	53058	53603	+	[Q] ABC-type transport system involved in resistance
	mlaC	CDS	COG2854	53619	54254	+	[Q] ABC-type transport system involved in resistance
	mlaB	CDS	COG3113	54254	54559	+	[R] Predicted NTP binding protein (contains STAS
	ibaG	CDS	COG5007	54673	54930	+	[K] Predicted transcriptional regulator, BolA superfamily 
	murA	CDS	COG0766	54997	56256	+	[M] UDP-N-acetylglucosamine enolpyruvyl transferase   
94
	cds-WP_161731808.1	CDS	COG3423	56329	56613	-	[K] Predicted transcriptional regulator   
95
	ispB	CDS	COG0142	56851	57822	-	[H] Geranylgeranyl pyrophosphate synthase   
96
	rplU	CDS	COG0261	58079	58390	+	[J] Ribosomal protein L21   
	rpmA	CDS	COG0211	58406	58663	+	[J] Ribosomal protein L27   
	cgtA	CDS	COG0536	58908	60080	+	[R] Predicted GTPase    
97
	cds-WP_202604844.1	CDS	COG2050	60154	60573	-	[Q] Uncharacterized protein, possibly involved in aromatic
	dhbA	CDS	COG1028	60576	61334	-	[IQR] Dehydrogenases with different specificities (related to
	cds-WP_161731812.1	CDS	COG1535	61331	62185	-	[Q] Isochorismate hydrolase    
	cds-WP_161731814.1	CDS	COG1021	62204	63820	-	[Q] Peptide arylation enzymes   
	cds-WP_161731816.1	CDS	COG1169	63831	65009	-	[HQ] Isochorismate synthase    
98
	fepB	CDS	COG4592	65186	66154	+	[P] ABC-type Fe2+-enterobactin transport system, periplasmic component
99
	entS	CDS	NA	66149	67393	-	NA
100
	fepD	CDS	COG0609	67541	68530	+	[P] ABC-type Fe3+-siderophore transport system, permease component
	fepG	CDS	COG4779	68527	69504	+	[P] ABC-type enterobactin transport system, permease component
	cds-WP_161731825.1	CDS	COG1120	69501	70292	+	[PH] ABC-type cobalamin/Fe3+-siderophores transport systems, ATPase components
101
	cds-WP_161731827.1	CDS	COG1020	70333	74262	-	[Q] Non-ribosomal peptide synthetase modules and related
	cds-WP_161731830.1	CDS	COG3251	74255	74476	-	[S] Uncharacterized protein conserved in bacteria 
	fes	CDS	COG2382	74573	75784	-	[P] Enterochelin esterase and related enzymes 
102
	cds-WP_161731834.1	CDS	COG4771	76035	78302	+	[P] Outer membrane receptor for ferrienterochelin and
103
	dacB	CDS	COG2027	78364	79797	-	[M] D-alanyl-D-alanine carboxypeptidase (penicillin-binding protein 4) 
104
	greA	CDS	COG0782	80047	80523	+	[K] Transcription elongation factor   
105
	yhbY	CDS	COG1534	80630	80923	-	[J] Predicted RNA-binding protein containing KH domain,
106
	rlmE	CDS	COG0293	81051	81680	+	[J] 23S rRNA methylase   
	ftsH	CDS	COG0465	81794	83719	+	[O] ATP-dependent Zn proteases   
	folP	CDS	COG0294	83799	84638	+	[H] Dihydropteroate synthase and related enzymes 
	glmM	CDS	COG1109	84635	85969	+	[G] Phosphomannomutase     
107
	secG	CDS	COG1314	86187	86525	+	[U] Preprotein translocase subunit SecG  
	rna-GU930_RS01155	tRNA	NA	86563	86649	+	NA
	rna-GU930_RS01160	tRNA	NA	86709	86785	+	NA
108
	rimP	CDS	COG0779	86997	87449	+	[S] Uncharacterized protein conserved in bacteria 
	nusA	CDS	COG0195	87474	88961	+	[K] Transcription elongation factor   
	infB	CDS	COG0532	88979	91672	+	[J] Translation initiation factor 2 (IF-2; GTPase)
	rbfA	CDS	COG0858	91738	92145	+	[J] Ribosome-binding factor A   
	truB	CDS	COG0130	92145	93089	+	[J] Pseudouridine synthase    
	rpsO	CDS	COG0184	93221	93490	+	[J] Ribosomal protein S15P/S13E   
	pnp	CDS	COG1185	93801	95936	+	[J] Polyribonucleotide nucleotidyltransferase (polynucleotide phosphorylase)  
	nlpI	CDS	COG4785	96066	96950	+	[R] Lipoprotein NlpI, contains TPR repeats 
109
	cds-WP_013359913.1	CDS	COG0513	97129	99051	+	[LKJ] Superfamily II DNA and RNA helicases
110
	cds-WP_161731846.1	CDS	COG1028	99107	99853	-	[IQR] Dehydrogenases with different specificities (related to
111
	cds-WP_202604845.1	CDS	COG2207	100053	100946	+	[K] AraC-type DNA-binding domain-containing proteins  
112
	cds-WP_161731850.1	CDS	COG2141	100947	101957	-	[C] Coenzyme F420-dependent N5,N10-methylene tetrahydromethanopterin reductase and
113
	cds-WP_161731938.1	CDS	NA	102072	102950	-	NA
	cds-WP_161731852.1	CDS	COG0826	102960	103955	-	[O] Collagenase and related proteases  
114
	cds-WP_202604846.1	CDS	COG3154	104140	104682	+	[I] Putative lipid carrier protein  
	cds-WP_161731856.1	CDS	COG3153	104676	105182	+	[R] Predicted acetyltransferase    
115
	cds-WP_161731858.1	CDS	COG2827	105166	105459	-	[L] Predicted endonuclease containing a URI domain
116
	cds-WP_161731860.1	CDS	COG3787	105535	105963	+	[S] Uncharacterized protein conserved in bacteria 
117
	cds-WP_033731332.1	CDS	COG0693	105999	106520	-	[R] Putative intracellular protease/amidase   
118
	cds-WP_161731862.1	CDS	ROG6630	106668	107303	+	NA
119
	nrdG	CDS	COG0602	107295	107762	-	[O] Organic radical activating enzymes  
	nrdD	CDS	COG1328	107759	109897	-	[F] Oxygen-sensitive ribonucleoside-triphosphate reductase   
120
	cds-WP_161731868.1	CDS	COG3525	110147	112519	+	[G] N-acetyl-beta-hexosaminidase     
121
	galR	CDS	COG1609	112553	113554	-	[K] Transcriptional regulators    
122
	cds-WP_161731870.1	CDS	COG0243	113747	116020	+	[C] Anaerobic dehydrogenases, typically selenocysteine-containing  
123
	cds-WP_161731872.1	CDS	COG0768	116299	118038	+	[M] Cell division protein FtsI/penicillin-binding protein 2
124
	cds-WP_161731874.1	CDS	COG0845	118459	119667	+	[M] Membrane-fusion protein    
	cds-WP_161731876.1	CDS	COG0841	119664	122885	+	[V] Cation/multidrug efflux pump   
	cds-WP_161731878.1	CDS	COG0841	122882	125983	+	[V] Cation/multidrug efflux pump   
	cds-WP_161731880.1	CDS	COG1538	125987	127372	+	[MU] Outer membrane protein   
	aas	CDS	COG0318	127463	129613	+	[IQ] Acyl-CoA synthetases (AMP-forming)/AMP-acid ligases II 
	lplT	CDS	NA	129610	130800	+	NA
125
	ridA	CDS	COG0251	130850	131236	-	[J] Putative translation initiation inhibitor, yjgF family
	pyrI	CDS	COG1781	131309	131773	-	[F] Aspartate carbamoyltransferase, regulatory subunit  
	pyrB	CDS	COG0540	131785	132720	-	[F] Aspartate carbamoyltransferase, catalytic chain  
	argF	CDS	COG0078	132956	133963	-	[E] Ornithine carbamoyltransferase    
126
	rraB	CDS	COG3076	134124	134546	+	[S] Uncharacterized protein conserved in bacteria 
127
	cds-WP_161731892.1	CDS	COG4445	134603	135364	+	[FJ] Hydroxylase for synthesis of 2-methylthio-cis-ribozeatin in
128
	cds-WP_161731942.1	CDS	NA	135728	137056	+	NA
129
	cds-WP_237566662.1	CDS	COG0406	137182	137859	+	[G] Fructose-2,6-bisphosphatase     
130
	cds-WP_161731896.1	CDS	COG0454	137854	138366	-	[KR] Histone acetyltransferase HPA2 and related acetyltransferases
131
	cds-WP_161731898.1	CDS	COG0525	138443	141298	-	[J] Valyl-tRNA synthetase    
	cds-WP_161731900.1	CDS	COG2927	141304	141762	-	[L] DNA polymerase III, chi subunit 
	pepA	CDS	COG0260	141828	143339	-	[E] Leucyl aminopeptidase    
132
	lptF	CDS	COG0795	143626	144708	+	[R] Predicted permeases    
	lptG	CDS	COG0795	144708	145784	+	[R] Predicted permeases    
133
	cds-WP_161731908.1	CDS	COG2733	145974	147272	-	[S] Predicted membrane protein   
	cds-WP_161731910.1	CDS	COG0433	147299	148801	-	[R] Predicted ATPase    
134
	cds-WP_161731912.1	CDS	COG0747	148923	150500	-	[E] ABC-type dipeptide transport system, periplasmic component
135
	cds-WP_095706284.1	CDS	ROG1383	151189	151917	+	NA
	cds-WP_033731366.1	CDS	ROG0277	151948	153717	+	NA
	cds-WP_161731914.1	CDS	COG2010	153722	154984	+	[C] Cytochrome c, mono- and diheme variants
136
	cds-WP_161731916.1	CDS	COG2095	155028	155696	-	[U] Multiple antibiotic transporter   
	cds-WP_161731918.1	CDS	NA	155712	156347	-	NA
137
	cds-WP_010251612.1	CDS	ROG6913	156478	156987	-	NA
138
	cds-WP_161731920.1	CDS	NA	157520	157921	+	NA
	cds-WP_161731922.1	CDS	ROG0805	157938	158933	+	NA
139
	rtcR	CDS	COG4650	159197	160777	-	[KT] Sigma54-dependent transcription regulator containing an AAA-type
140
	cds-WP_161731925.1	CDS	COG1690	160961	162184	+	[S] Uncharacterized conserved protein   
	cds-WP_161731927.1	CDS	COG3541	162189	162986	+	[R] Predicted nucleotidyltransferase    
	cds-WP_161731929.1	CDS	ROG1509	163009	164607	+	NA
141
	cds-WP_161731931.1	CDS	NA	164785	165246	+	NA
	cds-WP_161731933.1	CDS	NA	165288	165662	+	NA
142
	cds-WP_161731944.1	CDS	ROG3302	165813	166844	+	NA
143
	rna-GU930_RS01490	tRNA	NA	166967	167051	+	NA
144
	cds-WP_161731935.1	CDS	COG0582	167216	168490	+	[L] Integrase     
145
	cds-WP_161731947.1	CDS	COG1121	60	728	+	[P] ABC-type Mn/Zn transport systems, ATPase component
	cds-WP_202604851.1	CDS	COG1108	734	1564	+	[P] ABC-type Mn2+/Zn2+ transport systems, permease components
	cds-WP_161731951.1	CDS	COG0803	1580	2458	+	[P] ABC-type metal ion transport system, periplasmic
146
	ykgO	CDS	COG0257	2504	2644	-	[J] Ribosomal protein L36   
	cds-WP_033782196.1	CDS	COG0254	2656	2910	-	[J] Ribosomal protein L31   
147
	cds-WP_161731953.1	CDS	COG0841	3072	6227	-	[V] Cation/multidrug efflux pump   
	cds-WP_161731955.1	CDS	COG0845	6244	7437	-	[M] Membrane-fusion protein    
148
	acrR	CDS	COG1309	7580	8218	+	[K] Transcriptional regulator    
149
	rsmS	CDS	NA	8215	8367	-	NA
	cds-WP_161731959.1	CDS	ROG2754	8376	8621	-	NA
	cds-WP_161731961.1	CDS	COG3923	8679	9209	-	[L] Primosomal replication protein N''  
150
	cds-WP_161731963.1	CDS	COG2832	9267	9656	+	[S] Uncharacterized protein conserved in bacteria 
151
	apt	CDS	COG0503	9801	10352	+	[F] Adenine/guanine phosphoribosyltransferases and related PRPP-binding proteins
	dnaX	CDS	COG2812	10510	12579	+	[L] DNA polymerase III, gamma/tau subunits 
	cds-WP_003850423.1	CDS	COG0718	12635	12967	+	[S] Uncharacterized protein conserved in bacteria 
	recR	CDS	COG0353	12967	13572	+	[L] Recombinational DNA repair protein (RecF pathway)
	htpG	CDS	COG0326	13670	15544	+	[O] Molecular chaperone, HSP90 family  
152
	cds-WP_161731971.1	CDS	COG0583	15890	16759	-	[K] Transcriptional regulator    
153
	cds-WP_161731973.1	CDS	NA	16947	17822	+	NA
154
	adk	CDS	COG0563	17937	18581	+	[F] Adenylate kinase and related kinases 
155
	hemH	CDS	COG0276	18695	19654	+	[H] Protoheme ferro-lyase (ferrochelatase)   
	cds-WP_161731979.1	CDS	COG0524	19712	21013	+	[G] Sugar kinases, ribokinase family  
156
	cds-WP_161731981.1	CDS	COG4651	21314	23008	-	[P] Kef-type K+ transport system, predicted NAD-binding
157
	ushA	CDS	COG0737	23615	25330	+	[F] 5'-nucleotidase/2',3'-cyclic phosphodiesterase and related esterases 
158
	cds-WP_161731985.1	CDS	COG4125	25365	25796	-	[S] Predicted membrane protein   
159
	cds-WP_161731987.1	CDS	COG0583	25886	26755	+	[K] Transcriptional regulator    
160
	ybaK	CDS	COG2606	26752	27231	-	[S] Uncharacterized conserved protein   
	cds-WP_161731991.1	CDS	COG3735	27405	28208	-	[S] Uncharacterized protein conserved in bacteria 
161
	copA	CDS	COG2217	28280	30793	-	[P] Cation transport ATPase   
162
	cueR	CDS	COG0789	30891	31295	+	[K] Predicted transcriptional regulators   
163
	cds-WP_161731997.1	CDS	COG1585	31283	31729	-	[OU] Membrane protein implicated in regulation of
	cds-WP_161731999.1	CDS	COG0330	31729	32643	-	[O] Membrane protease subunits, stomatin/prohibitin homologs 
	cds-WP_161732001.1	CDS	COG3118	32701	33558	-	[O] Thioredoxin domain-containing protein   
164
	cds-WP_161732003.1	CDS	COG0300	33638	34411	-	[R] Short-chain dehydrogenases of various substrate specificities
	tesA	CDS	COG2755	34442	35068	-	[E] Lysophospholipase L1 and related esterases 
165
	cds-WP_010259059.1	CDS	COG4181	35036	35722	+	[Q] Predicted ABC-type transport system involved in
	cds-WP_161732159.1	CDS	COG3127	35719	38136	+	[Q] Predicted ABC-type transport system involved in
166
	purK	CDS	COG0026	38221	39285	-	[F] Phosphoribosylaminoimidazole carboxylase (NCAIR synthetase)  
	purE	CDS	COG0041	39282	39788	-	[F] Phosphoribosylcarboxyaminoimidazole (NCAIR) mutase   
167
	lpxH	CDS	COG2908	39919	40635	-	[S] Uncharacterized protein conserved in bacteria 
	ppiB	CDS	COG0652	40635	41129	-	[O] Peptidyl-prolyl cis-trans isomerase (rotamase) - cyclophilin
168
	cysS	CDS	COG0215	41342	42727	+	[J] Cysteinyl-tRNA synthetase    
	cds-WP_161732011.1	CDS	COG4637	42761	43867	+	[R] Predicted ATPase    
169
	ybcJ	CDS	COG2501	43895	44107	-	[S] Uncharacterized conserved protein   
	folD	CDS	COG0190	44108	44974	-	[H] 5,10-methylene-tetrahydrofolate dehydrogenase/Methenyl tetrahydrofolate cyclohydrolase  
170
	cds-WP_161732015.1	CDS	COG1893	45148	45651	+	[H] Ketopantoate reductase    
171
	rna-GU930_RS01730	tRNA	NA	45746	45822	+	NA
172
	cds-WP_033731807.1	CDS	ROG1742	46252	46455	-	NA
173
	cds-WP_161732017.1	CDS	NA	47213	47515	+	NA
174
	cds-WP_161732019.1	CDS	COG2336	48325	48651	-	[T] Growth regulator    
175
	ddpX	CDS	COG2173	49166	49747	+	[M] D-alanyl-D-alanine dipeptidase    
176
	cds-WP_003854080.1	CDS	ROG7315	49917	50153	-	NA
177
	cds-WP_161732024.1	CDS	COG3506	50509	51105	+	[S] Uncharacterized conserved protein   
178
	cds-WP_161732026.1	CDS	ROG1193	51202	52221	+	NA
179
	cds-WP_161732028.1	CDS	COG0598	52323	53288	+	[P] Mg2+ and Co2+ transporters  
180
	cds-WP_237566668.1	CDS	NA	53843	54019	+	NA
181
	cds-WP_161732033.1	CDS	COG1597	54027	54956	-	[IR] Sphingosine kinase and enzymes related to
182
	cds-WP_161732035.1	CDS	ROG0842	55125	55397	+	NA
	cds-WP_161732037.1	CDS	ROG2377	55410	55835	+	NA
183
	cds-WP_161732039.1	CDS	NA	55974	56291	+	NA
184
	cds-WP_161732041.1	CDS	COG0628	56356	57594	-	[R] Predicted permease    
185
	cds-WP_161732043.1	CDS	NA	57947	58276	+	NA
186
	cds-WP_161732045.1	CDS	COG1232	58291	62052	-	[H] Protoporphyrinogen oxidase    
187
	cds-WP_161732047.1	CDS	COG2323	62632	63324	+	[S] Predicted membrane protein   
188
	cds-WP_161732049.1	CDS	COG1670	63321	64073	-	[J] Acetyltransferases, including N-acetylases of ribosomal proteins
189
	cds-WP_161732051.1	CDS	NA	64262	64468	+	NA
190
	cds-WP_161732053.1	CDS	COG1063	64534	65727	-	[ER] Threonine dehydrogenase and related Zn-dependent dehydrogenases
191
	cds-WP_161732055.1	CDS	NA	65878	66468	-	NA
192
	cds-WP_161732057.1	CDS	COG0814	66832	68118	+	[E] Amino acid permeases   
193
	cds-WP_161732059.1	CDS	COG0614	68366	69463	+	[P] ABC-type Fe3+-hydroxamate transport system, periplasmic component
194
	cds-WP_161732061.1	CDS	COG5455	69735	70178	+	[S] Predicted integral membrane protein  
195
	cds-WP_161732161.1	CDS	COG0561	70280	71116	+	[R] Predicted hydrolases of the HAD superfamily
196
	cds-WP_237566667.1	CDS	COG1454	71196	72446	-	[C] Alcohol dehydrogenase, class IV  
197
	gntT	CDS	COG2610	72636	73952	+	[GE] H+/gluconate symporter and related permeases 
198
	cds-WP_013357084.1	CDS	NA	74126	74371	-	NA
199
	cds-WP_161732065.1	CDS	NA	74873	75085	+	NA
200
	cspE	CDS	COG1278	75677	75886	+	[K] Cold shock proteins   
201
	cds-WP_161732067.1	CDS	COG0454	76114	76545	+	[KR] Histone acetyltransferase HPA2 and related acetyltransferases
202
	cds-WP_161732069.1	CDS	NA	76811	76969	+	NA
	cds-WP_161732163.1	CDS	COG0388	77016	77804	+	[R] Predicted amidohydrolase    
203
	tatE	CDS	COG1826	77937	78140	+	[U] Sec-independent protein secretion pathway components 
204
	lipA	CDS	COG0320	78251	79216	-	[H] Lipoate synthase    
	lipB	CDS	COG0321	79386	80045	-	[H] Lipoate-protein ligase B   
	ybeD	CDS	COG2921	80125	80388	-	[S] Uncharacterized conserved protein   
	dacA	CDS	COG1686	80489	81700	-	[M] D-alanyl-D-alanine carboxypeptidase    
	rlpA	CDS	COG0797	81832	82926	-	[M] Lipoproteins     
	mrdB	CDS	COG0772	82937	84049	-	[D] Bacterial cell division membrane protein 
	mrdA	CDS	COG0768	84058	85962	-	[M] Cell division protein FtsI/penicillin-binding protein 2
	rlmH	CDS	COG1576	85997	86434	-	[S] Uncharacterized conserved protein   
	rsfS	CDS	COG0799	86471	86788	-	[S] Uncharacterized homolog of plant Iojap protein
	nadD	CDS	COG1057	86881	87525	-	[H] Nicotinic acid mononucleotide adenylyltransferase  
	holA	CDS	COG1466	87518	88549	-	[L] DNA polymerase III, delta subunit 
	lptE	CDS	COG2980	88546	89115	-	[M] Rare lipoprotein B   
	leuS	CDS	COG0495	89160	91742	-	[J] Leucyl-tRNA synthetase    
205
	cds-WP_033731844.1	CDS	ROG1153	91965	92447	+	NA
206
	cds-WP_161732087.1	CDS	COG1126	92493	93218	-	[E] ABC-type polar amino acid transport system,
	gltK	CDS	COG0765	93219	93896	-	[E] ABC-type amino acid transport system, permease
	cds-WP_161732091.1	CDS	COG0765	93896	94636	-	[E] ABC-type amino acid transport system, permease
	cds-WP_013357108.1	CDS	COG0834	94917	95813	-	[ET] ABC-type amino acid transport/signal transduction systems,
207
	lnt	CDS	COG0815	96250	97773	-	[M] Apolipoprotein N-acyltransferase    
	corC	CDS	COG4535	97778	98659	-	[P] Putative Mg2+ and Co2+ transporter CorC
	ybeY	CDS	COG0319	98742	99215	-	[R] Predicted metal-dependent hydrolase   
	cds-WP_161732097.1	CDS	COG1702	99212	100273	-	[T] Phosphate starvation-inducible protein PhoH, predicted ATPase
208
	miaB	CDS	COG0621	100483	101907	-	[J] 2-methylthioadenine synthetase    
209
	ubiF	CDS	COG0654	102080	103252	+	[HC] 2-polyprenyl-6-methoxyphenol hydroxylase and related FAD-dependent oxidoreductases
210
	rna-GU930_RS02025	tRNA	NA	103356	103430	-	NA
	rna-GU930_RS02030	tRNA	NA	103459	103533	-	NA
	rna-GU930_RS02035	tRNA	NA	103540	103616	-	NA
	rna-GU930_RS02040	tRNA	NA	103639	103713	-	NA
	rna-GU930_RS02045	tRNA	NA	103749	103823	-	NA
	rna-GU930_RS02050	tRNA	NA	103846	103930	-	NA
	rna-GU930_RS02055	tRNA	NA	103940	104016	-	NA
211
	asnB	CDS	COG0367	104235	105902	-	[E] Asparagine synthase (glutamine-hydrolyzing)   
212
	cds-WP_013357117.1	CDS	COG0647	106211	106963	-	[G] Predicted sugar phosphatases of the HAD
	cds-WP_161732104.1	CDS	COG1940	107003	108223	-	[KG] Transcriptional regulator/sugar kinase   
	nagA	CDS	COG1820	108231	109379	-	[G] N-acetylglucosamine-6-phosphate deacetylase    
	nagB	CDS	COG0363	109442	110242	-	[G] 6-phosphogluconolactonase/Glucosamine-6-phosphate isomerase/deaminase    
213
	nagE	CDS	COG1263	110571	112598	+	[G] Phosphotransferase system IIC components, glucose/maltose/N-acetylglucosamine-specific 
214
	glnS	CDS	COG0008	112751	114418	+	[J] Glutamyl- and glutaminyl-tRNA synthetases  
215
	cds-WP_150037227.1	CDS	COG4460	114655	115050	+	[S] Uncharacterized protein conserved in bacteria 
216
	fur	CDS	COG0735	115116	115559	-	[P] Fe2+/Zn2+ uptake regulation proteins  
217
	fldA	CDS	COG0716	115907	116437	-	[C] Flavodoxins     
218
	ybfE	CDS	ROG2075	116570	116845	-	NA
219
	ybfF	CDS	COG0596	117014	117778	-	[R] Predicted hydrolases or acyltransferases (alpha/beta hydrolase
220
	seqA	CDS	COG3057	118029	118577	+	[L] Negative regulator of replication initiationR 
	pgm	CDS	COG0033	118604	120244	+	[G] Phosphoglucomutase     
221
	kdpE	CDS	COG0745	120593	121255	-	[TK] Response regulators consisting of a CheY-like
222
	cds-WP_013357130.1	CDS	NA	121525	121725	+	NA
223
	cds-WP_161732118.1	CDS	COG3272	121880	122836	+	[S] Uncharacterized conserved protein   
	phrB	CDS	COG0415	122849	124273	+	[L] Deoxyribodipyrimidine photolyase    
	cds-WP_161732122.1	CDS	COG0327	124292	125035	+	[S] Uncharacterized conserved protein   
	pxpB	CDS	COG2049	125195	125851	+	[E] Allophanate hydrolase subunit 1  
	cds-WP_161732126.1	CDS	COG1984	125845	126774	+	[E] Allophanate hydrolase subunit 2  
	pxpA	CDS	COG1540	126764	127501	+	[R] Uncharacterized proteins, homologs of lactam utilization
	cds-WP_161732131.1	CDS	COG3819	127554	128282	+	[S] Predicted membrane protein   
	cds-WP_161732133.1	CDS	COG3817	128282	129298	+	[S] Predicted membrane protein   
	pcp	CDS	COG2039	129305	129952	+	[O] Pyrrolidone-carboxylate peptidase (N-terminal pyroglutamyl peptidase) 
	nei	CDS	COG0266	129964	130752	+	[L] Formamidopyrimidine-DNA glycosylase    
224
	cds-WP_033731874.1	CDS	COG0372	131120	132403	-	[C] Citrate synthase    
225
	sdhC	CDS	COG2009	133072	133425	+	[C] Succinate dehydrogenase/fumarate reductase, cytochrome b subunit
	sdhD	CDS	COG2142	133419	133766	+	[C] Succinate dehydrogenase, hydrophobic anchor subunit 
	sdhA	CDS	COG1053	133767	135533	+	[C] Succinate dehydrogenase/fumarate reductase, flavoprotein subunit 
	cds-WP_090962958.1	CDS	COG0479	135548	136264	+	[C] Succinate dehydrogenase/fumarate reductase, Fe-S protein subunit
	sucA	CDS	COG0567	136465	139272	+	[C] 2-oxoglutarate dehydrogenase complex, dehydrogenase (E1) component,
	odhB	CDS	COG0508	139288	140511	+	[C] Pyruvate/2-oxoglutarate dehydrogenase complex, dihydrolipoamide acyltransferase (E2)
	sucC	CDS	COG0045	140579	141745	+	[C] Succinyl-CoA synthetase, beta subunit  
	sucD	CDS	COG0074	141745	142620	+	[C] Succinyl-CoA synthetase, alpha subunit  
226
	cydA	CDS	COG1271	143197	144768	+	[C] Cytochrome bd-type quinol oxidase, subunit 1
	cydB	CDS	COG1294	144780	145919	+	[C] Cytochrome bd-type quinol oxidase, subunit 2
	cydX	CDS	COG4890	145935	146039	+	[S] Predicted outer membrane lipoprotein  
	ybgE	CDS	COG3790	146039	146332	+	[S] Predicted membrane protein   
227
	ybgC	CDS	COG0824	146468	146914	+	[R] Predicted thioesterase    
	tolQ	CDS	COG0811	146920	147597	+	[U] Biopolymer transport proteins   
	tolR	CDS	COG0848	147611	148039	+	[U] Biopolymer transport protein   
	tolA	CDS	COG3064	148127	149359	+	[M] Membrane protein involved in colicin uptake
	tolB	CDS	COG0823	149475	150770	+	[U] Periplasmic component of the Tol biopolymer
	pal	CDS	COG2885	150822	151349	+	[M] Outer membrane protein and related peptidoglycan-associated
	cpoB	CDS	COG1729	151359	152153	+	[S] Uncharacterized protein conserved in bacteria 
228
	rna-GU930_RS02290	tRNA	NA	152318	152393	+	NA
	rna-GU930_RS02295	tRNA	NA	152464	152539	+	NA
	rna-GU930_RS02300	tRNA	NA	152586	152657	+	NA
229
	cds-WP_161732166.1	CDS	ROG0453	222	18230	+	NA
	cds-WP_161732168.1	CDS	ROG0453	18576	20492	+	NA
230
	cds-WP_161732317.1	CDS	COG1538	20796	22151	+	[MU] Outer membrane protein   
	cds-WP_161732170.1	CDS	COG2274	22168	24312	+	[V] ABC-type bacteriocin/lantibiotic exporters, contain an N-terminal
	cds-WP_161732172.1	CDS	COG1566	24309	25478	+	[V] Multidrug resistance efflux pump  
231
	ompC_2	CDS	COG3203	26077	27195	+	[M] Outer membrane protein (porin)  
232
	cds-WP_150010500.1	CDS	NA	27222	27416	-	NA
233
	cds-WP_202604857.1	CDS	ROG0162	27566	27676	-	NA
234
	apbE	CDS	COG1477	27849	28895	+	[H] Membrane-associated lipoprotein involved in thiamine biosynthesis
	alkB	CDS	COG3145	28895	29536	+	[L] Alkylated DNA repair protein  
	cds-WP_161732176.1	CDS	COG4615	29632	31284	+	[QP] ABC-type siderophore export system, fused ATPase
235
	cds-WP_161732177.1	CDS	COG2977	31441	32157	-	[Q] Phosphopantetheinyl transferase component of siderophore synthetase
236
	cds-WP_161732178.1	CDS	NA	32230	32433	-	NA
237
	cds-WP_223811645.1	CDS	NA	32669	32749	-	NA
238
	rna-GU930_RS02365	tRNA	NA	32873	32949	-	NA
239
	yejM	CDS	COG3083	33023	34777	-	[R] Predicted hydrolase of alkaline phosphatase superfamily
	cds-WP_010248348.1	CDS	COG3082	34800	35027	-	[S] Uncharacterized protein conserved in bacteria 
240
	yejK	CDS	COG3081	35186	36190	+	[R] Nucleoid-associated protein    
241
	rplY	CDS	COG1825	36311	36595	-	[J] Ribosomal protein L25 (general stress protein
242
	cds-WP_161732181.1	CDS	COG1061	36759	38513	-	[KL] DNA or RNA helicases of superfamily
243
	rsuA	CDS	COG1187	38669	39388	+	[J] 16S rRNA uridine-516 pseudouridylate synthase and
244
	cds-WP_237566672.1	CDS	COG0477	39495	40634	+	[GEPR] Permeases of the major facilitator superfamily
245
	cds-WP_161732185.1	CDS	NA	40926	41246	+	NA
246
	yejF	CDS	COG4172	41233	42837	-	[R] ABC-type uncharacterized transport system, duplicated ATPase
	cds-WP_161732188.1	CDS	COG4239	42838	43860	-	[R] ABC-type uncharacterized transport system, permease component
	cds-WP_161732190.1	CDS	COG4174	43857	44951	-	[R] ABC-type uncharacterized transport system, permease component
	cds-WP_161732192.1	CDS	COG0747	44963	46771	-	[E] ABC-type dipeptide transport system, periplasmic component
	cds-WP_237566670.1	CDS	COG2200	46816	48312	-	[T] FOG: EAL domain   
247
	mepS	CDS	COG0791	48601	49176	-	[M] Cell wall-associated hydrolases (invasion-associated proteins) 
248
	cds-WP_161732194.1	CDS	NA	49690	50397	-	NA
	cds-WP_161732196.1	CDS	COG0523	50443	51414	-	[R] Putative GTPases (G3E family)  
249
	yeiP	CDS	COG0231	51490	52062	-	[J] Translation elongation factor P (EF-P)/translation initiation
250
	cds-WP_090959387.1	CDS	COG0727	52226	52480	+	[R] Predicted Fe-S-cluster oxidoreductase   
251
	fruB	CDS	COG4668	52753	53883	+	[G] Mannitol/fructose-specific phosphotransferase system, IIA domain 
	fruK	CDS	COG1105	53880	54818	+	[G] Fructose-1-phosphate kinase and related fructose-6-phosphate kinase
	fruA	CDS	COG1299	54835	56547	+	[G] Phosphotransferase system, fructose-specific IIC component 
252
	nfo	CDS	COG0648	57012	57857	-	[L] Endonuclease IV    
	cds-WP_161732206.1	CDS	COG2855	57909	58964	-	[S] Predicted membrane protein   
253
	cds-WP_161732208.1	CDS	COG3339	59071	59445	+	[S] Uncharacterized conserved protein   
	cds-WP_003854133.1	CDS	COG0583	59455	60321	+	[K] Transcriptional regulator    
254
	cds-WP_161732210.1	CDS	COG0833	60439	61905	+	[E] Amino acid transporters   
255
	cds-WP_033783695.1	CDS	COG0609	62254	63330	+	[P] ABC-type Fe3+-siderophore transport system, permease component
	cds-WP_161732321.1	CDS	COG1120	63330	64118	+	[PH] ABC-type cobalamin/Fe3+-siderophores transport systems, ATPase components
256
	fghA	CDS	COG0627	64211	65053	-	[R] Predicted esterase    
	cds-WP_161732214.1	CDS	COG1062	65066	66190	-	[C] Zn-dependent alcohol dehydrogenases, class III 
	cds-WP_161732216.1	CDS	COG0583	66265	67176	-	[K] Transcriptional regulator    
257
	cds-WP_161732218.1	CDS	NA	67294	68421	+	NA
258
	folE	CDS	COG0302	68546	69211	+	[H] GTP cyclohydrolase I   
259
	cds-WP_161732220.1	CDS	COG2311	69262	70422	+	[S] Predicted membrane protein   
260
	galS	CDS	COG1609	70570	71610	+	[K] Transcriptional regulators    
	mglB	CDS	COG1879	71920	72915	+	[G] ABC-type sugar transport system, periplasmic component
	mglA	CDS	COG1129	72984	74504	+	[G] ABC-type sugar transport system, ATPase component
	mglC	CDS	COG4211	74524	75534	+	[G] ABC-type glucose/galactose transport system, permease component
261
	sanA	CDS	COG2949	75820	76539	-	[S] Uncharacterized membrane protein   
262
	cds-WP_161732227.1	CDS	COG0281	76675	78372	-	[C] Malic enzyme    
263
	cdd	CDS	COG0295	78642	79532	-	[F] Cytidine deaminase    
264
	cds-WP_161732231.1	CDS	COG1346	79653	80345	-	[M] Putative effector of murein hydrolase 
	cds-WP_161732233.1	CDS	COG1380	80338	80730	-	[R] Putative effector of murein hydrolase LrgA
265
	metG	CDS	COG0143	80959	82992	-	[J] Methionyl-tRNA synthetase    
266
	apbC	CDS	COG0489	83169	84281	+	[D] ATPases involved in chromosome partitioning 
267
	cds-WP_202604861.1	CDS	COG0454	84278	84694	-	[KR] Histone acetyltransferase HPA2 and related acetyltransferases
268
	ahpC	CDS	COG0450	84968	85531	+	[O] Peroxiredoxin     
	ahpF	CDS	COG3634	85603	87171	+	[O] Alkyl hydroperoxide reductase, large subunit 
269
	cds-WP_161732241.1	CDS	COG0679	87234	88193	-	[R] Predicted permeases    
270
	cds-WP_161732323.1	CDS	NA	88291	88488	-	NA
271
	thiM	CDS	COG2145	88919	89716	+	[H] Hydroxyethylthiazole kinase, sugar kinase family 
	thiD	CDS	COG0351	89703	90503	+	[H] Hydroxymethylpyrimidine/phosphomethylpyrimidine kinase    
272
	cds-WP_161732247.1	CDS	COG1802	90556	91242	-	[K] Transcriptional regulators    
	cds-WP_161732249.1	CDS	COG0246	91330	92790	-	[G] Mannitol-1-phosphate/altronate dehydrogenases    
	cds-WP_161732250.1	CDS	COG2271	92857	94140	-	[G] Sugar phosphate permease   
273
	cds-WP_161732252.1	CDS	COG1063	94223	95233	-	[ER] Threonine dehydrogenase and related Zn-dependent dehydrogenases
	cds-WP_161732254.1	CDS	COG4948	95244	96458	-	[MR] L-alanine-DL-glutamate epimerase and related enzymes of
274
	yegS	CDS	COG1597	96990	97889	-	[IR] Sphingosine kinase and enzymes related to
275
	yegQ	CDS	COG0826	98110	99489	-	[O] Collagenase and related proteases  
276
	baeR	CDS	COG0745	99760	100467	-	[TK] Response regulators consisting of a CheY-like
	baeS	CDS	COG0642	100474	101862	-	[T] Signal transduction histidine kinase  
	cds-WP_161732262.1	CDS	COG0477	101859	103265	-	[GEPR] Permeases of the major facilitator superfamily
	mdtC	CDS	COG0841	103317	106376	-	[V] Cation/multidrug efflux pump   
	cds-WP_161732266.1	CDS	COG0841	106388	109510	-	[V] Cation/multidrug efflux pump   
	cds-WP_161732268.1	CDS	COG0845	109510	110748	-	[M] Membrane-fusion protein    
277
	cds-WP_161732270.1	CDS	COG0667	110987	111946	+	[C] Predicted oxidoreductases (related to aryl-alcohol dehydrogenases)
278
	cds-WP_161732272.1	CDS	COG3659	112156	113499	+	[M] Carbohydrate-selective porin    
279
	yegD	CDS	COG0443	113733	115085	-	[O] Molecular chaperone    
	cds-WP_161732276.1	CDS	COG2202	115161	118496	-	[T] FOG: PAS/PAC domain   
280
	cds-WP_161732278.1	CDS	COG0671	118660	119274	-	[I] Membrane-associated phospholipid phosphatase   
281
	udk	CDS	COG0572	119559	120200	+	[F] Uridine kinase    
	dcd	CDS	COG0717	120282	120863	+	[F] Deoxycytidine deaminase    
	asmA	CDS	COG2982	120876	122699	+	[M] Uncharacterized protein involved in outer membrane
282
	cds-WP_161732282.1	CDS	COG0861	122730	124301	-	[P] Membrane protein TerC, possibly involved in
283
	wbaP_2	CDS	COG2148	125098	126531	+	[M] Sugar transferases involved in lipopolysaccharide synthesis
	cds-WP_033733244.1	CDS	COG1596	126826	127965	+	[M] Periplasmic protein involved in polysaccharide export
	cds-WP_013358465.1	CDS	COG0394	127975	128409	+	[T] Protein-tyrosine-phosphatase     
	wzc	CDS	COG3206	128422	130599	+	[M] Uncharacterized protein involved in exopolysaccharide biosynthesis
284
	cds-WP_161732288.1	CDS	ROG3142	130875	132014	+	NA
	cds-WP_161732290.1	CDS	COG1835	132029	132733	+	[I] Predicted acyltransferases    
	cds-WP_161732292.1	CDS	COG1835	132768	133946	+	[I] Predicted acyltransferases    
	cds-WP_161732294.1	CDS	COG0463	134021	134938	+	[M] Glycosyltransferases involved in cell wall biogenesis
	cds-WP_150010351.1	CDS	COG0463	135008	135760	+	[M] Glycosyltransferases involved in cell wall biogenesis
	cds-WP_161732296.1	CDS	COG0438	135807	136841	+	[M] Glycosyltransferase     
285
	cds-WP_161732298.1	CDS	ROG2110	136924	139140	+	NA
286
	wcaK	CDS	COG2327	139299	140561	+	[S] Uncharacterized conserved protein   
	cds-WP_161732302.1	CDS	COG0438	140566	141789	+	[M] Glycosyltransferase     
	cds-WP_202604863.1	CDS	COG2244	141816	143126	+	[R] Membrane protein involved in the export
287
	galF	CDS	COG1210	143404	144306	+	[M] UDP-glucose pyrophosphorylase    
	galE	CDS	COG1087	144349	145362	+	[M] UDP-glucose 4-epimerase    
288
	rfbA	CDS	COG1209	145436	146308	-	[M] dTDP-glucose pyrophosphorylase    
	rfbB	CDS	COG1088	146319	147383	-	[M] dTDP-D-glucose 4,6-dehydratase    
289
	rfbC	CDS	COG1898	147862	148398	+	[M] dTDP-4-dehydrorhamnose 3,5-epimerase and related enzymes 
	rfbD	CDS	COG1091	148395	149273	+	[M] dTDP-4-dehydrorhamnose reductase    
	cds-WP_237566671.1	CDS	COG1216	149373	150185	+	[R] Predicted glycosyltransferases    
	cds-WP_161732313.1	CDS	COG1682	150254	151087	+	[GM] ABC-type polysaccharide/polyol phosphate export systems, permease
	cds-WP_161732315.1	CDS	COG1134	151077	152352	+	[GM] ABC-type polysaccharide/polyol phosphate transport system, ATPase
290
	cds-WP_161732330.1	CDS	NA	437	1441	+	NA
291
	cds-WP_161732332.1	CDS	COG2271	1633	2955	+	[G] Sugar phosphate permease   
292
	cds-WP_161732335.1	CDS	COG1457	3063	4493	-	[F] Purine-cytosine permease and related proteins 
293
	cds-WP_237566676.1	CDS	COG1733	4849	5223	-	[K] Predicted transcriptional regulators   
294
	cds-WP_161732339.1	CDS	NA	5434	6645	+	NA
295
	cds-WP_161732341.1	CDS	NA	6870	7136	+	NA
296
	cds-WP_161732343.1	CDS	COG0110	7181	7813	-	[R] Acetyltransferase (isoleucine patch superfamily)  
297
	cds-WP_161732345.1	CDS	COG2133	8445	9746	-	[G] Glucose/sorbosone dehydrogenases    
	cds-WP_161732347.1	CDS	COG4244	9759	10166	-	[S] Predicted membrane protein   
298
	cds-WP_161732348.1	CDS	COG0614	10332	11447	-	[P] ABC-type Fe3+-hydroxamate transport system, periplasmic component
299
	cds-GU930_RS02905	CDS	COG4948	11794	12948	+	[MR] L-alanine-DL-glutamate epimerase and related enzymes of
300
	cds-WP_161732352.1	CDS	COG0747	13039	14670	+	[E] ABC-type dipeptide transport system, periplasmic component
	cds-WP_202604864.1	CDS	COG0601	14667	15698	+	[EP] ABC-type dipeptide/oligopeptide/nickel transport systems, permease components
	cds-WP_161732354.1	CDS	COG1173	15695	16600	+	[EP] ABC-type dipeptide/oligopeptide/nickel transport systems, permease components
	cds-WP_202604865.1	CDS	COG1123	16563	17438	+	[R] ATPase components of various ABC-type transport
	cds-WP_161732356.1	CDS	COG1124	17449	18213	+	[EP] ABC-type dipeptide/oligopeptide/nickel transport system, ATPase component
301
	cds-WP_161732358.1	CDS	COG0698	18279	18917	-	[G] Ribose 5-phosphate isomerase RpiB  
302
	cds-WP_161732360.1	CDS	COG1917	19057	19386	+	[S] Uncharacterized conserved protein, contains double-stranded beta-helix
303
	cds-WP_013357838.1	CDS	NA	19651	19890	+	NA
304
	cds-WP_161732362.1	CDS	COG0645	20198	20692	+	[R] Predicted kinase    
305
	cds-WP_161732363.1	CDS	COG0329	20705	21598	-	[EM] Dihydrodipicolinate synthase/N-acetylneuraminate lyase   
306
	cds-WP_161732365.1	CDS	COG2329	21743	22057	+	[R] Uncharacterized enzyme involved in biosynthesis of
	cds-GU930_RS02965	CDS	COG4747	22059	22316	+	[R] ACT domain-containing protein   
307
	cds-WP_161732555.1	CDS	COG0477	22635	23942	+	[GEPR] Permeases of the major facilitator superfamily
	cds-WP_161732367.1	CDS	COG1653	23953	24762	+	[G] ABC-type sugar transport system, periplasmic component
308
	cds-WP_161732369.1	CDS	COG0583	24737	25636	-	[K] Transcriptional regulator    
309
	cds-WP_161732371.1	CDS	COG3011	25748	26188	-	[S] Uncharacterized protein conserved in bacteria 
	cds-WP_161732373.1	CDS	COG1428	26157	26780	-	[F] Deoxynucleoside kinases    
	cds-WP_161732375.1	CDS	COG1762	26777	27214	-	[GT] Phosphotransferase system mannitol/fructose-specific IIA domain (Ntr-type)
	cds-WP_161732377.1	CDS	NA	27224	27493	-	NA
310
	cds-WP_161732379.1	CDS	COG0191	27588	28430	-	[G] Fructose/tagatose bisphosphate aldolase   
	cds-WP_161732381.1	CDS	COG3037	28417	29784	-	[S] Uncharacterized protein conserved in bacteria 
	cds-WP_013357820.1	CDS	COG3414	29777	30091	-	[G] Phosphotransferase system, galactitol-specific IIB component 
	cds-WP_161732383.1	CDS	COG0205	30101	31081	-	[G] 6-phosphofructokinase     
311
	cds-WP_161732385.1	CDS	COG1171	31659	32561	+	[E] Threonine dehydratase    
312
	cds-WP_237566677.1	CDS	COG2353	32614	33174	-	[S] Uncharacterized conserved protein   
313
	pqqF	CDS	COG1025	33315	35588	-	[O] Secreted/periplasmic Zn-dependent peptidases, insulinase-like  
	pqqE	CDS	COG0535	35588	36754	-	[R] Predicted Fe-S oxidoreductases   
	pqqD	CDS	ROG7751	36717	36995	-	NA
	pqqC	CDS	COG5424	36999	37754	-	[H] Pyrroloquinoline quinone (Coenzyme PQQ) biosynthesis protein
	pqqB	CDS	COG1235	37758	38675	-	[R] Metal-dependent hydrolases of the beta-lactamase superfamily
	pqqA	CDS	NA	38729	38800	-	NA
314
	cds-WP_161732397.1	CDS	COG2355	38944	39960	-	[E] Zn-dependent dipeptidase, microsomal dipeptidase homolog 
315
	leuA_2	CDS	COG0119	40183	41898	+	[E] Isopropylmalate/homocitrate/citramalate synthases    
316
	cds-WP_161732401.1	CDS	COG2207	41819	42598	-	[K] AraC-type DNA-binding domain-containing proteins  
	cds-WP_237566673.1	CDS	COG2084	42595	43455	-	[I] 3-hydroxyisobutyrate dehydrogenase and related beta-hydroxyacid dehydrogenases
317
	cds-WP_161732405.1	CDS	NA	43454	43732	+	NA
	cds-WP_202604867.1	CDS	COG1629	43650	45770	+	[P] Outer membrane receptor proteins, mostly Fe
318
	cds-WP_161732407.1	CDS	COG1335	45822	46382	-	[Q] Amidases related to nicotinamidase  
	cds-WP_013357804.1	CDS	NA	46398	46823	-	NA
319
	cds-WP_161732409.1	CDS	COG1396	46890	47447	-	[K] Predicted transcriptional regulators   
320
	cds-WP_161732411.1	CDS	COG3135	47570	48742	+	[Q] Uncharacterized protein involved in benzoate metabolism
321
	cds-WP_202604870.1	CDS	ROG5046	48929	50314	+	NA
	cds-WP_161732415.1	CDS	COG4457	50317	53280	+	[S] Uncharacterized protein conserved in bacteria, putative
	cds-WP_161732417.1	CDS	COG4458	53277	55643	+	[S] Uncharacterized protein conserved in bacteria, putative
322
	cds-WP_161732419.1	CDS	COG2732	55640	55903	-	[K] Barstar, RNAse (barnase) inhibitor  
	cds-WP_161732421.1	CDS	ROG3767	55906	56340	-	NA
323
	cds-WP_013357796.1	CDS	COG2207	56427	56768	-	[K] AraC-type DNA-binding domain-containing proteins  
324
	cds-WP_161732423.1	CDS	COG0845	57070	58224	+	[M] Membrane-fusion protein    
	oqxB	CDS	COG0841	58237	61389	+	[V] Cation/multidrug efflux pump   
325
	cds-WP_161732427.1	CDS	COG4226	61458	61814	-	[S] Uncharacterized protein encoded in hypervariable junctions
	cds-GU930_RS21530	CDS	ROG0369	61807	62087	-	NA
326
	cds-WP_161732429.1	CDS	COG1959	62239	62733	-	[K] Predicted transcriptional regulator   
327
	cds-WP_202604868.1	CDS	NA	62941	64131	-	NA
328
	tus	CDS	ROG3336	64328	65257	+	NA
329
	fumC	CDS	COG0114	65300	66697	-	[C] Fumarase     
330
	manA	CDS	COG1482	66897	68079	+	[G] Phosphomannose isomerase    
331
	cds-WP_161732438.1	CDS	COG5339	68203	69702	+	[S] Uncharacterized protein conserved in bacteria 
332
	add	CDS	COG1816	69892	70887	+	[F] Adenosine deaminase    
333
	cds-WP_161732442.1	CDS	COG0673	71122	72168	-	[R] Predicted dehydrogenases and related proteins 
	araC	CDS	COG2207	72270	73187	-	[K] AraC-type DNA-binding domain-containing proteins  
	araH	CDS	COG1172	73264	74247	-	[G] Ribose/xylose/arabinose/galactoside ABC-type transport systems, permease components
	araG	CDS	COG1129	74260	75780	-	[G] ABC-type sugar transport system, ATPase component
	cds-WP_003853437.1	CDS	COG4213	75880	76863	-	[G] ABC-type xylose transport system, periplasmic component
334
	cds-WP_161732446.1	CDS	COG1069	77229	78914	+	[C] Ribulose kinase    
	araA	CDS	COG2160	78927	80426	+	[G] L-arabinose isomerase    
335
	cds-WP_161732450.1	CDS	COG0454	81010	81477	+	[KR] Histone acetyltransferase HPA2 and related acetyltransferases
336
	yjfF	CDS	COG1172	81514	82500	-	[G] Ribose/xylose/arabinose/galactoside ABC-type transport systems, permease components
	cds-WP_161732454.1	CDS	COG4158	82497	83513	-	[R] Predicted ABC-type sugar transport system, permease
	cds-WP_161732456.1	CDS	COG1129	83506	85026	-	[G] ABC-type sugar transport system, ATPase component
	cds-WP_150009958.1	CDS	COG1879	85103	86059	-	[G] ABC-type sugar transport system, periplasmic component
337
	ydgT	CDS	NA	86744	86959	+	NA
338
	cds-WP_161732458.1	CDS	NA	87070	87513	+	NA
339
	rsxA	CDS	COG4657	87637	88218	+	[C] Predicted NADH:ubiquinone oxidoreductase, subunit RnfA 
	rsxB	CDS	COG2878	88218	88796	+	[C] Predicted NADH:ubiquinone oxidoreductase, subunit RnfB 
	rsxC	CDS	COG4656	88789	90945	+	[C] Predicted NADH:ubiquinone oxidoreductase, subunit RnfC 
	rsxD	CDS	COG4658	90946	92004	+	[C] Predicted NADH:ubiquinone oxidoreductase, subunit RnfD 
	rsxG	CDS	COG4659	92008	92640	+	[C] Predicted NADH:ubiquinone oxidoreductase, subunit RnfG 
	cds-WP_161732466.1	CDS	COG4660	92633	93337	+	[C] Predicted NADH:ubiquinone oxidoreductase, subunit RnfE 
	nth	CDS	COG0177	93370	93966	+	[L] Predicted EndoIII-related endonuclease   
340
	cds-WP_161732470.1	CDS	COG3448	94170	94889	+	[T] CBS-domain-containing membrane protein   
341
	cds-WP_161732472.1	CDS	COG2223	95130	96473	+	[P] Nitrate/nitrite transporter    
	gudD	CDS	COG4948	96451	97794	+	[MR] L-alanine-DL-glutamate epimerase and related enzymes of
342
	cds-WP_161732476.1	CDS	COG0504	97834	98529	-	[F] CTP synthase (UTP-ammonia lyase)  
343
	dtpA	CDS	COG3104	99212	100693	+	[E] Dipeptide/tripeptide permease    
344
	gstA	CDS	COG0625	100856	101461	+	[O] Glutathione S-transferase    
345
	pdxY	CDS	COG2240	101494	102354	-	[H] Pyridoxal/pyridoxine/pyridoxamine kinase    
	tyrS	CDS	COG0162	102411	103685	-	[J] Tyrosyl-tRNA synthetase    
	pdxH	CDS	COG0259	103826	104482	-	[H] Pyridoxamine-phosphate oxidase    
	cds-WP_161732489.1	CDS	COG3895	104508	104822	-	[R] Predicted periplasmic protein   
346
	cds-WP_061062381.1	CDS	NA	105012	105215	+	NA
347
	cds-WP_010245442.1	CDS	ROG7894	105585	105818	+	NA
	cds-WP_010245445.1	CDS	ROG7894	105834	106064	+	NA
348
	cds-WP_161732491.1	CDS	NA	106486	106758	+	NA
349
	ycgZ_3	CDS	NA	106986	107225	+	NA
350
	cds-WP_237566674.1	CDS	NA	107256	107396	-	NA
351
	cds-WP_161732495.1	CDS	COG1309	107544	108158	-	[K] Transcriptional regulator    
352
	umuC	CDS	COG0389	108755	110023	-	[L] Nucleotidyltransferase/DNA polymerase involved in DNA repair
	umuD	CDS	COG1974	110026	110409	-	[KT] SOS-response transcriptional repressors (RecA-mediated autopeptidases) 
353
	cds-WP_161732499.1	CDS	NA	110783	111034	+	NA
354
	cds-WP_033732545.1	CDS	NA	111135	111359	-	NA
355
	cds-WP_161732559.1	CDS	NA	111911	112168	+	NA
356
	cds-WP_161732501.1	CDS	COG3546	112459	113307	+	[P] Mn-containing catalase    
357
	cds-WP_161732503.1	CDS	COG1028	113370	114233	+	[IQR] Dehydrogenases with different specificities (related to
358
	cds-WP_161732505.1	CDS	COG4294	114226	115236	-	[L] UV damage repair endonuclease  
359
	cds-WP_161732507.1	CDS	COG2315	115338	115703	+	[S] Uncharacterized protein conserved in bacteria 
360
	zinT	CDS	COG3443	115769	116419	-	[R] Predicted periplasmic or secreted protein 
361
	katE	CDS	COG0753	116806	119070	+	[P] Catalase     
362
	cds-WP_161732514.1	CDS	COG0840	119168	120826	-	[NT] Methyl-accepting chemotaxis protein   
363
	cds-WP_161732516.1	CDS	COG0668	121051	122307	+	[M] Small-conductance mechanosensitive channel   
364
	cds-WP_237566678.1	CDS	ROG5553	122366	122647	-	NA
365
	treZ	CDS	COG1523	123091	124875	+	[G] Type II secretory pathway, pullulanase PulA
	treY	CDS	COG3280	124872	127400	+	[G] Maltooligosyl trehalose synthase   
	glgX_2	CDS	COG1523	127458	129533	+	[G] Type II secretory pathway, pullulanase PulA
366
	cds-WP_150038030.1	CDS	COG1028	129660	130424	+	[IQR] Dehydrogenases with different specificities (related to
367
	cds-WP_033732518.1	CDS	ROG7354	130523	130798	-	NA
368
	cds-WP_161732526.1	CDS	COG1309	131342	131878	+	[K] Transcriptional regulator    
	cds-WP_161732528.1	CDS	NA	131878	133026	+	NA
369
	cds-WP_237566675.1	CDS	NA	133171	133467	-	NA
370
	cds-WP_161732561.1	CDS	COG1247	133692	134213	+	[M] Sortase and related acyltransferases  
371
	cds-WP_161732530.1	CDS	COG2200	134318	135529	+	[T] FOG: EAL domain   
372
	cds-WP_013357724.1	CDS	NA	135757	135990	+	NA
373
	anmK	CDS	COG2377	136040	137161	-	[O] Predicted molecular chaperone distantly related to
374
	slyB	CDS	COG3133	137444	137911	+	[M] Outer membrane lipoprotein   
375
	slyA	CDS	COG1846	137952	138389	-	[K] Transcriptional regulators    
376
	cds-WP_202604873.1	CDS	ROG4895	138582	138776	+	NA
	cds-WP_161732534.1	CDS	COG1566	138782	139639	+	[V] Multidrug resistance efflux pump  
	cds-WP_161732536.1	CDS	COG1289	139636	141636	+	[S] Predicted membrane protein   
377
	cds-WP_161732538.1	CDS	NA	141637	142104	-	NA
378
	sodC	CDS	COG2032	142235	142753	-	[P] Cu/Zn superoxide dismutase   
379
	cds-WP_161732542.1	CDS	COG4989	142838	143734	-	[R] Predicted oxidoreductase    
	cds-WP_202604869.1	CDS	COG3313	143803	144045	-	[R] Predicted Fe-S protein   
380
	cds-WP_161732544.1	CDS	COG1309	144217	144813	+	[K] Transcriptional regulator    
	cds-WP_161732546.1	CDS	COG1902	144864	145961	+	[C] NADH:flavin oxidoreductases, Old Yellow Enzyme family
	gloA	CDS	COG0346	146078	146485	+	[E] Lactoylglutathione lyase and related lyases 
381
	rnt	CDS	COG0847	146606	147274	+	[L] DNA polymerase III, epsilon subunit and
382
	cds-WP_003850284.1	CDS	NA	147318	147650	-	NA
383
	cds-WP_161732566.1	CDS	COG3539	1	453	-	[NU] P pilus assembly protein, pilin FimA
	cds-WP_161732568.1	CDS	COG3539	468	1412	-	[NU] P pilus assembly protein, pilin FimA
	cds-WP_237566679.1	CDS	COG3188	1450	4083	-	[NU] P pilus assembly protein, porin PapC
	cds-WP_161732572.1	CDS	COG3121	4091	4795	-	[NU] P pilus assembly protein, chaperone PapD
	cds-WP_161732574.1	CDS	COG3539	4939	5493	-	[NU] P pilus assembly protein, pilin FimA
384
	cds-WP_161732576.1	CDS	NA	6216	6740	-	NA
385
	lysS	CDS	COG1190	7255	8775	-	[J] Lysyl-tRNA synthetase (class II)  
386
	prfB	CDS	NA	9809	9883	-	NA
	prfB_2	CDS	COG1186	8785	9807	-	[J] Protein chain release factor B 
387
	recJ	CDS	COG0608	10102	11772	-	[L] Single-stranded DNA-specific exonuclease   
	dsbC	CDS	COG1651	11842	12555	-	[O] Protein-disulfide isomerase    
	xerD	CDS	COG4974	12578	13456	-	[L] Site-specific recombinase XerD   
388
	fldB	CDS	COG0716	13574	14092	+	[C] Flavodoxins     
389
	cds-WP_161732590.1	CDS	NA	14165	14575	-	NA
	sdhE	CDS	COG2938	14550	14816	-	[S] Uncharacterized conserved protein   
390
	ygfZ	CDS	COG0354	15043	16029	+	[R] Predicted aminomethyltransferase related to GcvT 
391
	cds-WP_161732594.1	CDS	COG1272	16079	16744	-	[R] Predicted membrane protein, hemolysin III homolog
392
	cds-WP_161732596.1	CDS	COG1737	16913	17632	+	[K] Transcriptional regulators    
	cds-WP_161732598.1	CDS	COG2723	17748	19187	+	[G] Beta-glucosidase/6-phospho-beta-glucosidase/beta-galactosidase     
393
	cds-WP_161732600.1	CDS	COG1028	19215	19958	-	[IQR] Dehydrogenases with different specificities (related to
	gcvP	CDS	COG1003	20025	22898	-	[E] Glycine cleavage system protein P (pyridoxal-binding),
	gcvH	CDS	COG0509	22979	23365	-	[E] Glycine cleavage system H protein (lipoate-binding)
	gcvT	CDS	COG0404	23389	24486	-	[E] Glycine cleavage system T protein (aminomethyltransferase)
394
	ubiI	CDS	COG0654	24919	26121	-	[HC] 2-polyprenyl-6-methoxyphenol hydroxylase and related FAD-dependent oxidoreductases
	ubiH	CDS	COG0654	26135	27313	-	[HC] 2-polyprenyl-6-methoxyphenol hydroxylase and related FAD-dependent oxidoreductases
	pepP	CDS	COG0006	27310	28632	-	[E] Xaa-Pro aminopeptidase    
	cds-WP_022623836.1	CDS	COG3079	28679	29257	-	[S] Uncharacterized protein conserved in bacteria 
395
	zapA	CDS	COG3027	29428	29757	+	[S] Uncharacterized protein conserved in bacteria 
396
	cds-WP_161732729.1	CDS	COG0212	30071	30664	+	[H] 5-formyltetrahydrofolate cyclo-ligase    
397
	serA	CDS	COG0111	31009	32247	-	[HE] Phosphoglycerate dehydrogenase and related dehydrogenases 
398
	rpiA	CDS	COG0120	32527	33186	-	[G] Ribose 5-phosphate isomerase   
399
	cds-WP_010248822.1	CDS	COG0583	33369	34274	+	[K] Transcriptional regulator    
400
	cds-WP_150014177.1	CDS	COG2968	34307	35029	-	[S] Uncharacterized conserved protein   
401
	argO	CDS	COG1279	35173	35754	-	[R] Lysine efflux permease   
402
	mscS	CDS	COG0668	35920	36801	-	[M] Small-conductance mechanosensitive channel   
403
	fbaA	CDS	COG0191	36994	38073	-	[G] Fructose/tagatose bisphosphate aldolase   
	pgk	CDS	COG0126	38178	39341	-	[G] 3-phosphoglycerate kinase    
	epd	CDS	COG0057	39393	40412	-	[G] Glyceraldehyde-3-phosphate dehydrogenase/erythrose-4-phosphate dehydrogenase   
	tkt_2	CDS	COG0021	40727	42721	-	[G] Transketolase     
404
	cds-WP_161732626.1	CDS	COG4784	42993	43748	+	[R] Putative Zn-dependent protease   
405
	cds-WP_161732628.1	CDS	COG3753	43813	44223	-	[S] Uncharacterized protein conserved in bacteria 
406
	speB	CDS	COG0010	44422	45342	-	[E] Arginase/agmatinase/formimionoglutamate hydrolase, arginase family  
	speA	CDS	COG1166	45513	47489	-	[E] Arginine decarboxylase (spermidine biosynthesis)  
407
	metK	CDS	COG0192	48333	49484	+	[H] S-adenosylmethionine synthetase    
408
	cds-WP_161732634.1	CDS	COG2814	50017	51414	+	[G] Arabinose efflux permease   
409
	cds-WP_237566680.1	CDS	COG3307	51494	52762	-	[M] Lipid A core - O-antigen ligase
	cds-WP_161732636.1	CDS	COG0438	52752	53897	-	[M] Glycosyltransferase     
410
	cds-WP_161732638.1	CDS	COG3091	54108	54620	+	[S] Uncharacterized protein conserved in bacteria 
	endA	CDS	COG2356	54697	55401	+	[L] Endonuclease I    
	rsmE	CDS	COG1385	55472	56203	+	[S] Uncharacterized protein conserved in bacteria 
	gshB	CDS	COG0189	56310	57254	+	[HJ] Glutathione synthase/Ribosomal protein S6 modification enzyme
	cds-WP_161732646.1	CDS	COG1678	57342	57905	+	[K] Putative transcriptional regulator   
	ruvX	CDS	COG0816	57905	58324	+	[L] Predicted endonuclease involved in recombination (possible
411
	cds-WP_161732650.1	CDS	COG2805	58330	59325	-	[NU] Tfp pilus assembly protein, pilus retraction
412
	cds-WP_161732652.1	CDS	COG0325	59340	60047	+	[R] Predicted enzyme with a TIM-barrel fold
	cds-WP_150014212.1	CDS	COG0762	60060	60614	+	[S] Predicted integral membrane protein  
	cds-WP_161732654.1	CDS	COG0127	60636	61229	+	[F] Xanthosine triphosphate pyrophosphatase   
	hemW	CDS	COG0635	61222	62361	+	[H] Coproporphyrinogen III oxidase and related Fe-S
413
	cds-WP_161732659.1	CDS	ROG7720	62398	63114	-	NA
414
	cds-WP_003853403.1	CDS	COG3171	63180	63506	-	[S] Uncharacterized protein conserved in bacteria 
	trmB	CDS	COG0220	63506	64225	-	[R] Predicted S-adenosylmethionine-dependent methyltransferase   
415
	mutY	CDS	COG1194	64380	65465	+	[L] A/G-specific DNA glycosylase   
	cds-WP_003853409.1	CDS	COG2924	65465	65737	+	[CO] Fe-S cluster protector protein  
	mltC	CDS	COG0741	65792	66871	+	[M] Soluble lytic murein transglycosylase and related
416
	cds-WP_161732667.1	CDS	COG1982	67708	69861	-	[E] Arginine/lysine/ornithine decarboxylases    
417
	cds-WP_161732669.1	CDS	COG0604	70415	71398	+	[CR] NADPH:quinone reductase and related Zn-dependent oxidoreductases
418
	cds-WP_161732671.1	CDS	COG1546	71429	71926	-	[R] Uncharacterized protein (competence- and mitomycin-induced) 
419
	cds-WP_161732673.1	CDS	COG3526	72422	72718	+	[O] Uncharacterized protein conserved in bacteria 
420
	cds-WP_161732675.1	CDS	COG1695	72719	73258	-	[K] Predicted transcriptional regulators   
	cds-WP_161732677.1	CDS	COG2375	73330	74112	-	[P] Siderophore-interacting protein    
421
	cds-WP_223811653.1	CDS	NA	74500	74682	-	NA
422
	cds-WP_161732679.1	CDS	COG2207	74907	75776	-	[K] AraC-type DNA-binding domain-containing proteins  
423
	cds-WP_161732681.1	CDS	NA	76272	76451	-	NA
	cydB_2	CDS	COG1294	76453	77457	-	[C] Cytochrome bd-type quinol oxidase, subunit 2
	cds-WP_161732683.1	CDS	COG1271	77459	78871	-	[C] Cytochrome bd-type quinol oxidase, subunit 1
424
	cds-WP_033784031.1	CDS	COG1733	79650	80030	-	[K] Predicted transcriptional regulators   
425
	cds-WP_161732685.1	CDS	COG0702	80129	80986	+	[MG] Predicted nucleoside-diphosphate-sugar epimerases   
426
	treF	CDS	COG1626	81392	82996	+	[G] Neutral trehalase    
427
	cds-WP_136196597.1	CDS	COG3685	83071	83577	-	[S] Uncharacterized protein conserved in bacteria 
	cds-WP_150015696.1	CDS	COG3685	83588	84070	-	[S] Uncharacterized protein conserved in bacteria 
428
	cds-WP_004571242.1	CDS	COG3729	84573	84737	-	[R] General stress protein   
429
	cds-WP_161732687.1	CDS	COG2199	85487	86452	-	[T] FOG: GGDEF domain   
430
	cds-WP_237566681.1	CDS	COG2207	87008	87535	-	[K] AraC-type DNA-binding domain-containing proteins  
431
	cds-WP_237566682.1	CDS	COG0697	87759	88091	-	[GER] Permeases of the drug/metabolite transporter (DMT)
432
	cds-WP_237566683.1	CDS	NA	88176	88721	-	NA
	cds-WP_237566684.1	CDS	ROG3297	88729	89403	-	NA
	cds-WP_237566685.1	CDS	ROG5589	89427	89987	-	NA
433
	cds-WP_237566686.1	CDS	COG0500	90056	90709	-	[QR] SAM-dependent methyltransferases    
	cds-WP_237566687.1	CDS	ROG2648	90737	91030	-	NA
434
	rna-GU930_RS04020	tRNA	NA	91918	91993	-	NA
435
	cds-WP_161732689.1	CDS	COG2202	92216	93535	+	[T] FOG: PAS/PAC domain   
436
	mrdA_2	CDS	COG0768	93559	95436	-	[M] Cell division protein FtsI/penicillin-binding protein 2
437
	deoD	CDS	COG0813	95657	96370	-	[F] Purine-nucleoside phosphorylase    
	deoB	CDS	COG1015	96397	97620	-	[G] Phosphopentomutase     
	deoA	CDS	COG0213	97716	99044	-	[F] Thymidine phosphorylase    
	deoC	CDS	COG0274	99107	99886	-	[F] Deoxyribose-phosphate aldolase    
438
	cds-WP_161732699.1	CDS	COG0084	100121	100918	-	[L] Mg-dependent DNase    
	cds-WP_202604877.1	CDS	COG4667	100915	101925	-	[R] Predicted esterase of the alpha-beta hydrolase
439
	cds-WP_003848537.1	CDS	COG5487	102189	102350	-	[S] Small integral membrane protein  
440
	osmY	CDS	COG2823	102446	103060	-	[R] Predicted periplasmic or secreted lipoprotein 
441
	prfC	CDS	COG4108	103318	104904	-	[J] Peptide chain release factor RF-3 
442
	cds-WP_237566689.1	CDS	COG1473	105197	106270	-	[R] Metal-dependent amidase/aminoacylase/carboxypeptidase    
	cds-WP_161732707.1	CDS	COG0700	106305	106778	-	[S] Uncharacterized membrane protein   
	cds-WP_161732709.1	CDS	COG3314	106768	107436	-	[S] Uncharacterized protein conserved in bacteria 
443
	ftnA	CDS	COG1528	107927	108433	+	[P] Ferritin-like protein    
444
	cds-WP_161732711.1	CDS	COG1501	108793	111156	-	[G] Alpha-glucosidases, family 31 of glycosyl hydrolases
	cds-WP_161732713.1	CDS	COG0477	111167	112477	-	[GEPR] Permeases of the major facilitator superfamily
445
	cds-WP_161732715.1	CDS	COG1609	112701	113765	+	[K] Transcriptional regulators    
446
	cds-WP_161732717.1	CDS	COG2200	113777	116626	-	[T] FOG: EAL domain   
447
	cds-WP_161732719.1	CDS	COG4297	116899	117510	-	[S] Uncharacterized protein containing double-stranded beta helix
448
	cds-WP_161732721.1	CDS	NA	117842	118324	+	NA
449
	cds-WP_202604879.1	CDS	COG1167	118321	119703	-	[KE] Transcriptional regulators containing a DNA-binding HTH
450
	cds-WP_161732725.1	CDS	COG2200	119851	121995	-	[T] FOG: EAL domain   
	cds-WP_161732727.1	CDS	COG2200	122140	124221	-	[T] FOG: EAL domain   
451
	cds-WP_154210545.1	CDS	NA	66	188	+	NA
	cds-WP_161732738.1	CDS	COG5283	181	2886	+	[S] Phage-related tail protein   
	cds-WP_161732740.1	CDS	COG3499	2883	3368	+	[R] Phage protein U   
	cds-WP_161732742.1	CDS	COG3500	3365	4468	+	[R] Phage protein D   
452
	cds-WP_071998021.1	CDS	ROG4411	4539	4769	+	NA
453
	cds-WP_161732744.1	CDS	NA	4829	5254	-	NA
454
	rplS	CDS	COG0335	5424	5771	-	[J] Ribosomal protein L19   
	trmD	CDS	COG0336	5814	6578	-	[J] tRNA-(guanine-N1)-methyltransferase     
	rimM	CDS	COG0806	6614	7162	-	[J] RimM protein, required for 16S rRNA
	rpsP	CDS	COG0228	7181	7429	-	[J] Ribosomal protein S16   
	ffh	CDS	COG0541	7571	8932	-	[U] Signal recognition particle GTPase  
455
	cds-WP_010248489.1	CDS	COG4137	9097	9897	+	[R] ABC-type uncharacterized transport system, permease component
	cds-WP_013358821.1	CDS	COG4536	9913	11199	+	[P] Putative Mg2+ and Co2+ transporter CorB
456
	luxS	CDS	COG1854	11260	11775	-	[T] LuxS protein involved in autoinducer AI2
	gshA	CDS	COG2918	11926	13533	-	[H] Gamma-glutamylcysteine synthetase    
	cds-WP_154210544.1	CDS	COG1238	13565	13966	-	[S] Predicted membrane protein   
	yqaB	CDS	COG0637	13990	14556	-	[R] Predicted phosphatase/phosphohexomutase    
457
	rna-GU930_RS04230	tRNA	NA	15166	15242	-	NA
	rna-GU930_RS04235	tRNA	NA	15452	15528	-	NA
	rna-GU930_RS04240	tRNA	NA	15738	15814	-	NA
	rna-GU930_RS04245	tRNA	NA	15823	15915	-	NA
458
	csrA	CDS	COG1551	16198	16383	-	[T] Carbon storage regulator (could also regulate
459
	alaS	CDS	COG0013	16634	19261	-	[J] Alanyl-tRNA synthetase    
	cds-WP_150014588.1	CDS	COG2137	19395	19913	-	[R] Uncharacterized protein conserved in bacteria 
	recA	CDS	COG0468	20034	21104	-	[L] RecA/RadA recombinase    
	pncC	CDS	COG1546	21200	21694	-	[R] Uncharacterized protein (competence- and mitomycin-induced) 
460
	tam	CDS	COG4106	21763	22575	-	[R] Trans-aconitate methyltransferase    
461
	cds-WP_161732756.1	CDS	COG0329	22741	23628	+	[EM] Dihydrodipicolinate synthase/N-acetylneuraminate lyase   
462
	cds-WP_161732758.1	CDS	COG2824	23662	23997	-	[P] Uncharacterized Zn-ribbon-containing protein involved in phosphonate
463
	mltB	CDS	COG2951	24078	25160	-	[M] Membrane-bound lytic murein transglycosylase B 
464
	narI	CDS	COG2181	25311	25988	-	[C] Nitrate reductase gamma subunit  
	narJ	CDS	COG2180	25985	26713	-	[C] Nitrate reductase delta subunit  
	narH	CDS	COG1140	26710	28254	-	[C] Nitrate reductase beta subunit  
	cds-WP_161732768.1	CDS	COG5013	28251	32012	-	[C] Nitrate reductase alpha subunit  
	cds-WP_161732770.1	CDS	COG2223	32114	33505	-	[P] Nitrate/nitrite transporter    
465
	narL	CDS	COG2197	33862	34464	+	[TK] Response regulator containing a CheY-like receiver
466
	mutS	CDS	COG0249	34772	37333	+	[L] Mismatch repair ATPase (MutS family) 
467
	rpoS	CDS	COG0568	37467	38459	-	[K] DNA-directed RNA polymerase, sigma subunit (sigma70/sigma32)
	nlpD	CDS	COG0739	38517	39617	-	[M] Membrane proteins related to metalloendopeptidases 
	cds-WP_161732778.1	CDS	COG2518	39780	40406	-	[O] Protein-L-isoaspartate carboxylmethyltransferase    
	surE	CDS	COG0496	40400	41161	-	[R] Predicted acid phosphatase   
	truD	CDS	COG0585	41353	42393	-	[S] Uncharacterized conserved protein   
	ispF	CDS	COG0245	42390	42875	-	[I] 2C-methyl-D-erythritol 2,4-cyclodiphosphate synthase   
	ispD	CDS	COG1211	42872	43588	-	[I] 4-diphosphocytidyl-2-methyl-D-erithritol synthase    
	ftsB	CDS	COG2919	43592	43909	-	[D] Septum formation initiator   
468
	cds-WP_150014624.1	CDS	NA	44079	44399	-	NA
	cysC	CDS	COG0529	44454	45059	-	[P] Adenylylsulfate kinase and related kinases 
	cysN	CDS	COG2895	45059	46486	-	[P] GTPases - Sulfate adenylate transferase subunit
	cysD	CDS	COG0175	46498	47406	-	[EH] 3'-phosphoadenosine 5'-phosphosulfate sulfotransferase (PAPS reductase)/FAD synthetase
	cysG_2	CDS	COG0007	47416	48822	-	[H] Uroporphyrinogen-III methylase    
469
	cds-WP_161732790.1	CDS	COG2234	49197	50210	+	[R] Predicted aminopeptidases    
	cds-WP_161732792.1	CDS	COG2350	50220	50504	+	[S] Uncharacterized protein conserved in bacteria 
470
	cds-WP_090965720.1	CDS	COG0175	50568	51302	-	[EH] 3'-phosphoadenosine 5'-phosphosulfate sulfotransferase (PAPS reductase)/FAD synthetase
	cysI	CDS	COG0155	51299	53020	-	[P] Sulfite reductase, beta subunit (hemoprotein) 
	cysJ	CDS	COG0369	53020	54831	-	[P] Sulfite reductase, alpha subunit (flavoprotein) 
471
	queD	CDS	COG0720	55130	55489	+	[H] 6-pyruvoyl-tetrahydropterin synthase    
472
	queE	CDS	COG0602	55586	56257	-	[O] Organic radical activating enzymes  
	eno	CDS	COG0148	56407	57702	-	[G] Enolase     
	pyrG	CDS	COG0504	57779	59416	-	[F] CTP synthase (UTP-ammonia lyase)  
473
	mazG	CDS	COG1694	59647	60435	-	[R] Predicted pyrophosphatase    
	relA	CDS	COG0317	60592	62823	-	[TK] Guanosine polyphosphate pyrophosphohydrolases/synthetases   
	rlmD	CDS	COG2265	62853	64169	-	[J] SAM-dependent methyltransferases related to tRNA (uracil-5-)-methyltransferase
474
	barA	CDS	COG0642	64263	66998	+	[T] Signal transduction histidine kinase  
475
	cds-WP_161732813.1	CDS	COG1929	67171	68310	-	[G] Glycerate kinase    
	garR	CDS	COG2084	68384	69268	-	[I] 3-hydroxyisobutyrate dehydrogenase and related beta-hydroxyacid dehydrogenases
	garL	CDS	COG3836	69288	70058	-	[G] 2,4-dihydroxyhept-2-ene-1,7-dioic acid aldolase   
	gudD_2	CDS	COG4948	70104	71435	-	[MR] L-alanine-DL-glutamate epimerase and related enzymes of
	cds-WP_161732821.1	CDS	COG4948	71446	72792	-	[MR] L-alanine-DL-glutamate epimerase and related enzymes of
	cds-WP_161732823.1	CDS	COG2271	72789	74150	-	[G] Sugar phosphate permease   
476
	garD	CDS	COG2721	74716	76275	+	[G] Altronate dehydratase    
477
	cds-WP_161732827.1	CDS	COG0716	76342	76788	-	[C] Flavodoxins     
	truC	CDS	COG0564	76801	77580	-	[J] Pseudouridylate synthases, 23S RNA-specific  
	cds-WP_033783977.1	CDS	COG3098	77580	77909	-	[S] Uncharacterized protein conserved in bacteria 
478
	syd	CDS	ROG1988	78497	79045	-	NA
479
	queF	CDS	COG2904	79108	79953	+	[S] Uncharacterized protein conserved in bacteria 
480
	ppnN	CDS	COG1611	80123	81487	+	[R] Predicted Rossmann fold nucleotide-binding protein 
	xni	CDS	COG0258	81521	82276	+	[L] 5'-3' exonuclease (including N-terminal domain of
481
	rlmM	CDS	COG2933	82301	83401	-	[R] Predicted SAM-dependent methyltransferase   
	cds-WP_003854633.1	CDS	COG2363	83394	83789	-	[S] Uncharacterized small membrane protein  
	cds-WP_003854641.1	CDS	COG0583	83840	84757	-	[K] Transcriptional regulator    
482
	cds-WP_003854643.1	CDS	ROG7894	85092	85313	-	NA
483
	csdA	CDS	COG0520	85523	86731	+	[E] Selenocysteine lyase    
	csdE	CDS	COG2166	86734	87189	+	[R] SufE protein probably involved in Fe-S
484
	tcdA	CDS	COG1179	87168	87980	-	[H] Dinucleotide-utilizing enzymes involved in molybdopterin and
485
	mltA	CDS	COG2821	88029	89177	-	[M] Membrane-bound lytic murein transglycosylase  
486
	rna-GU930_RS04570	tRNA	NA	89381	89457	+	NA
	rna-GU930_RS04575	tRNA	NA	89512	89588	+	NA
487
	amiC	CDS	COG0860	89699	90943	-	[M] N-acetylmuramoyl-L-alanine amidase    
488
	argA	CDS	COG0548	91170	92504	+	[E] Acetylglutamate kinase    
489
	recD	CDS	COG0507	92552	94393	-	[L] ATP-dependent exoDNAse (exonuclease V), alpha subunit
	recB	CDS	COG1074	94390	97929	-	[L] ATP-dependent exoDNAse (exonuclease V) beta subunit
	ptrA	CDS	COG1025	97926	100817	-	[O] Secreted/periplasmic Zn-dependent peptidases, insulinase-like  
	recC	CDS	COG1330	100926	104303	-	[L] Exonuclease V gamma subunit  
490
	cds-WP_237566690.1	CDS	COG4967	104405	104731	-	[NU] Tfp pilus assembly protein PilV 
	cds-WP_202604883.1	CDS	NA	104691	105065	-	NA
	cds-WP_161732860.1	CDS	COG4795	105092	105619	-	[U] Type II secretory pathway, component PulJ
	cds-WP_161732862.1	CDS	COG2165	105616	106086	-	[NU] Type II secretory pathway, pseudopilin PulG
491
	thyA	CDS	COG0207	106275	107069	-	[F] Thymidylate synthase    
	lgt	CDS	COG0682	107066	107947	-	[M] Prolipoprotein diacylglyceryltransferase    
492
	ptsP	CDS	COG3605	108081	110327	-	[T] Signal transduction protein containing GAF and
	rppH	CDS	COG0494	110340	110867	-	[LR] NTP pyrophosphohydrolases including oxidative damage repair
493
	mutH	CDS	COG3066	111552	112229	+	[L] DNA mismatch repair protein  
	cds-WP_003853954.1	CDS	COG0861	112330	113040	+	[P] Membrane protein TerC, possibly involved in
494
	cds-WP_150014112.1	CDS	ROG7894	113159	113377	+	NA
495
	cds-WP_161732868.1	CDS	COG0667	113517	114557	+	[C] Predicted oxidoreductases (related to aryl-alcohol dehydrogenases)
496
	cds-GU930_RS04670	CDS	COG0454	114598	115050	-	[KR] Histone acetyltransferase HPA2 and related acetyltransferases
	cds-WP_154210478.1	CDS	COG2186	115047	115841	-	[K] Transcriptional regulators    
497
	cds-WP_010248665.1	CDS	COG1440	115917	116234	-	[G] Phosphotransferase system cellobiose-specific component IIB 
	cds-WP_161732872.1	CDS	COG2723	116250	117677	-	[G] Beta-glucosidase/6-phospho-beta-glucosidase/beta-galactosidase     
	cds-WP_161732874.1	CDS	COG1455	117674	119023	-	[G] Phosphotransferase system cellobiose-specific component IIC 
498
	cds-WP_161732876.1	CDS	COG1447	119202	119510	+	[G] Phosphotransferase system cellobiose-specific component IIA 
499
	lysA	CDS	COG0019	119543	120799	-	[E] Diaminopimelate decarboxylase    
500
	cds-WP_202604885.1	CDS	COG0583	120947	121822	+	[K] Transcriptional regulator    
501
	cds-WP_161732882.1	CDS	COG2814	121819	122982	-	[G] Arabinose efflux permease   
502
	cds-WP_161732884.1	CDS	NA	123344	123970	+	NA
503
	rrf_3	rRNA	NA	34	149	+	NA
504
	mobB	CDS	COG1763	233	739	-	[H] Molybdopterin-guanine dinucleotide biosynthesis protein  
	mobA	CDS	COG0746	750	1307	-	[H] Molybdopterin-guanine dinucleotide biosynthesis protein A 
505
	cds-WP_033734564.1	CDS	COG3084	1355	1630	+	[S] Uncharacterized protein conserved in bacteria 
	cds-WP_161733042.1	CDS	COG2334	1676	2662	+	[R] Putative homoserine kinase type II (protein
	dsbA	CDS	COG1651	2689	3318	+	[O] Protein-disulfide isomerase    
506
	polA	CDS	COG0749	3696	6482	+	[L] DNA polymerase I - 3'-5' exonuclease
507
	yihA	CDS	COG0218	6900	7535	-	[R] Predicted GTPase    
508
	yihI	CDS	COG3078	8085	8609	+	[S] Uncharacterized protein conserved in bacteria 
509
	hemN	CDS	COG0635	8843	10216	+	[H] Coproporphyrinogen III oxidase and related Fe-S
510
	glnG	CDS	COG2204	10257	11666	-	[T] Response regulator containing CheY-like receiver, AAA-type
	glnL	CDS	COG3852	11674	12723	-	[T] Signal transduction histidine kinase, nitrogen specific
	glnA	CDS	COG0174	12862	14271	-	[E] Glutamine synthetase    
511
	typA	CDS	COG1217	14721	16532	+	[T] Predicted membrane GTPase involved in stress
512
	yihX	CDS	COG1011	16731	17327	+	[R] Predicted hydrolase (HAD superfamily)  
	cds-WP_161732909.1	CDS	COG1295	17331	18200	+	[S] Predicted membrane protein   
	dtd	CDS	COG1490	18197	18634	+	[J] D-Tyr-tRNAtyr deacylase    
	fabY	CDS	COG0454	18691	19638	+	[KR] Histone acetyltransferase HPA2 and related acetyltransferases
513
	cds-WP_161732913.1	CDS	ROG6537	19671	21350	-	NA
514
	cds-WP_161732915.1	CDS	COG2233	21469	22842	-	[F] Xanthine/uracil permeases    
515
	recG	CDS	COG1200	22949	25027	-	[LK] RecG-like helicase    
	trmH	CDS	COG0566	25024	25722	-	[J] rRNA methylases    
	spoT	CDS	COG0317	25725	27833	-	[TK] Guanosine polyphosphate pyrophosphohydrolases/synthetases   
	rpoZ	CDS	COG1758	27854	28129	-	[K] DNA-directed RNA polymerase, subunit K/omega 
	gmk	CDS	COG0194	28184	28807	-	[F] Guanylate kinase    
516
	ligB	CDS	COG0272	29047	30798	+	[L] NAD-dependent DNA ligase (contains BRCT domain
517
	cds-WP_161732927.1	CDS	COG2860	30736	31353	-	[S] Predicted membrane protein   
518
	cds-WP_161732929.1	CDS	COG2244	31789	32433	-	[R] Membrane protein involved in the export
519
	cds-WP_161732931.1	CDS	NA	32516	32782	-	NA
520
	cds-WP_161732933.1	CDS	ROG1588	33215	33610	-	NA
521
	cds-WP_161732935.1	CDS	COG3616	33747	34889	-	[E] Predicted amino acid aldolase or racemase
522
	lpxP	CDS	COG1560	35110	36033	-	[M] Lauroyl/myristoyl acyltransferase    
523
	cds-WP_161732937.1	CDS	COG1561	36458	37321	-	[S] Uncharacterized stress-induced protein   
524
	cds-WP_161732939.1	CDS	ROG3554	37477	37902	+	NA
525
	cds-WP_150013916.1	CDS	COG1972	37941	39125	-	[F] Nucleoside permease    
526
	rph	CDS	COG0689	39277	39993	+	[J] RNase PH    
	pyrE	CDS	COG0461	40043	40684	+	[F] Orotate phosphoribosyltransferase    
527
	slmA	CDS	COG1309	40720	41316	-	[K] Transcriptional regulator    
528
	dut	CDS	COG0756	41436	41894	-	[F] dUTPase     
	coaBC	CDS	COG0452	41872	43092	-	[H] Phosphopantothenoylcysteine synthetase/decarboxylase    
529
	radC	CDS	COG2003	43273	43929	+	[L] DNA repair proteins   
	rpmB	CDS	COG0227	44171	44407	+	[J] Ribosomal protein L28   
	rpmG	CDS	COG0267	44427	44594	+	[J] Ribosomal protein L33   
	mutM	CDS	COG0266	44664	45473	+	[L] Formamidopyrimidine-DNA glycosylase    
530
	coaD	CDS	COG0669	45470	45949	-	[H] Phosphopantetheine adenylyltransferase    
	cds-WP_161732951.1	CDS	COG1216	45946	46722	-	[R] Predicted glycosyltransferases    
	waaA	CDS	COG1519	46722	47996	-	[M] 3-deoxy-D-manno-octulosonic-acid transferase    
	cds-WP_161732953.1	CDS	COG0438	48089	49222	-	[M] Glycosyltransferase     
	rfaQ	CDS	COG0859	49215	50291	-	[M] ADP-heptose:LPS heptosyltransferase    
	cds-WP_161732957.1	CDS	COG0463	50365	51411	-	[M] Glycosyltransferases involved in cell wall biogenesis
	cds-WP_161732959.1	CDS	COG1442	51679	52683	-	[M] Lipopolysaccharide biosynthesis proteins, LPS:glycosyltransferases  
	cds-WP_161732961.1	CDS	COG0859	52693	53769	-	[M] ADP-heptose:LPS heptosyltransferase    
	rfaC	CDS	COG0859	53766	54743	-	[M] ADP-heptose:LPS heptosyltransferase    
	rfaF	CDS	COG0859	54731	55786	-	[M] ADP-heptose:LPS heptosyltransferase    
	rfaD	CDS	COG0451	55804	56736	-	[MG] Nucleoside-diphosphate-sugar epimerases    
531
	cds-WP_161733044.1	CDS	COG0156	56967	58163	+	[H] 7-keto-8-aminopelargonate synthetase and related enzymes 
	tdh	CDS	COG1063	58174	59202	+	[ER] Threonine dehydrogenase and related Zn-dependent dehydrogenases
532
	cds-WP_161732971.1	CDS	ROG7535	59234	60145	-	NA
	cds-WP_161732973.1	CDS	COG0438	60138	61367	-	[M] Glycosyltransferase     
533
	cds-WP_161732975.1	CDS	COG2861	61471	62373	-	[S] Uncharacterized protein conserved in bacteria 
	envC	CDS	COG4942	62377	63678	-	[D] Membrane-bound metallopeptidase    
534
	cds-WP_161732978.1	CDS	COG0607	63931	64362	+	[P] Rhodanese-related sulfurtransferase    
	grxC	CDS	COG0695	64382	64636	+	[O] Glutaredoxin and related proteins  
	secB	CDS	COG1952	64675	65145	+	[U] Preprotein translocase subunit SecB  
	gpsA	CDS	COG0240	65145	66161	+	[C] Glycerol-3-phosphate dehydrogenase    
	cysE	CDS	COG1045	66230	67051	+	[E] Serine acetyltransferase    
535
	trmL	CDS	COG0219	67048	67521	-	[J] Predicted rRNA methylase (SpoU class) 
	cpxA	CDS	COG2205	67557	68936	-	[T] Osmosensitive K+ channel histidine kinase 
	cpxR	CDS	COG0745	68933	69631	-	[TK] Response regulators consisting of a CheY-like
536
	cpxP	CDS	COG3678	69780	70289	+	[UNTP] P pilus assembly/Cpx signaling pathway, periplasmic
537
	cds-WP_010258211.1	CDS	COG3729	70745	70900	+	[R] General stress protein   
538
	fieF	CDS	COG0053	71138	72040	+	[P] Predicted Co/Zn/Cd cation transporters  
539
	pfkA	CDS	COG0205	72248	73210	+	[G] 6-phosphofructokinase     
540
	cds-WP_161732987.1	CDS	COG1613	73353	74342	+	[P] ABC-type sulfate transport system, periplasmic component
541
	cds-WP_161732989.1	CDS	COG2134	74503	75276	+	[I] CDP-diacylglycerol pyrophosphatase    
542
	tpiA	CDS	COG0149	75305	76072	-	[G] Triosephosphate isomerase    
543
	cds-WP_161732993.1	CDS	NA	76193	76783	-	NA
544
	cds-WP_161732995.1	CDS	COG3152	76882	77316	+	[S] Predicted membrane protein   
545
	fpr	CDS	COG1018	77307	78053	-	[C] Flavodoxin reductases (ferredoxin-NADPH reductases) family 1
546
	emrD	CDS	COG0477	78327	79520	+	[GEPR] Permeases of the major facilitator superfamily
547
	glpX	CDS	COG1494	79510	80520	-	[G] Fructose-1,6-bisphosphatase/sedoheptulose 1,7-bisphosphatase and related proteins 
	glpK	CDS	COG0554	80617	82128	-	[C] Glycerol kinase    
	cds-WP_010258182.1	CDS	COG0580	82159	83013	-	[G] Glycerol uptake facilitator and related permeases
548
	zapB	CDS	COG3074	83419	83658	+	[S] Uncharacterized protein conserved in bacteria 
549
	rraA	CDS	COG0684	83712	84197	-	[H] Demethylmenaquinone methyltransferase    
550
	hslU	CDS	COG1220	84356	85693	-	[O] ATP-dependent protease HslVU (ClpYQ), ATPase subunit
	hslV	CDS	COG5405	85704	86240	-	[O] ATP-dependent protease HslVU (ClpYQ), peptidase subunit
	ftsN	CDS	COG3087	86323	87345	-	[D] Cell division protein   
551
	cytR	CDS	COG1609	87477	88514	-	[K] Transcriptional regulators    
	priA	CDS	COG1198	88679	90874	-	[L] Primosomal protein N' (replication factor Y)
552
	rpmE	CDS	COG0254	91100	91315	+	[J] Ribosomal protein L31   
553
	cds-WP_161733007.1	CDS	COG3210	91390	92994	-	[U] Large exoproteins involved in heme utilization
	cds-WP_161733009.1	CDS	COG2831	93061	94776	-	[U] Hemolysin activation/secretion protein   
554
	metJ	CDS	COG3060	95063	95380	-	[KE] Transcriptional regulator of met regulon 
555
	metB	CDS	COG0626	95654	96814	+	[E] Cystathionine beta-lyases/cystathionine gamma-synthases   
	cds-WP_161733014.1	CDS	COG0527	96817	99252	+	[E] Aspartokinases     
	metF	CDS	COG0685	99455	100354	+	[E] 5,10-methylenetetrahydrofolate reductase    
556
	ppc	CDS	COG2352	100450	103101	-	[C] Phosphoenolpyruvate carboxylase    
557
	argE	CDS	COG0624	103454	104644	-	[E] Acetylornithine deacetylase/Succinyl-diaminopimelate desuccinylase and related deacylases
558
	argC	CDS	COG0002	104770	105774	+	[E] Acetylglutamate semialdehyde dehydrogenase   
	argB	CDS	COG0548	105789	106565	+	[E] Acetylglutamate kinase    
	cds-WP_161733026.1	CDS	COG0137	106590	107807	+	[E] Argininosuccinate synthase    
	argH	CDS	COG0165	107898	109271	+	[E] Argininosuccinate lyase    
559
	cds-WP_202604887.1	CDS	ROG6597	109449	109754	-	NA
	cds-WP_161733030.1	CDS	ROG6597	109849	110154	-	NA
560
	cds-WP_161733032.1	CDS	COG0678	110686	111420	-	[O] Peroxiredoxin     
561
	oxyR	CDS	COG0583	111545	112462	+	[K] Transcriptional regulator    
562
	sthA	CDS	COG1249	112445	113845	-	[C] Pyruvate/2-oxoglutarate dehydrogenase complex, dihydrolipoamide dehydrogenase (E3)
563
	fabR	CDS	ROG6516	114038	114685	+	NA
	cds-WP_161733034.1	CDS	NA	114700	115053	+	NA
564
	trmA	CDS	COG2265	115094	116197	-	[J] SAM-dependent methyltransferases related to tRNA (uracil-5-)-methyltransferase
565
	btuB	CDS	COG4206	116561	118438	+	[H] Outer membrane cobalamin receptor protein 
	murI	CDS	COG0796	118383	119234	+	[M] Glutamate racemase    
566
	cds-WP_202604891.1	CDS	NA	411	578	-	NA
567
	cds-WP_161733047.1	CDS	COG3056	920	1279	+	[M] Uncharacterized lipoprotein    
568
	cds-WP_003852699.1	CDS	COG0251	1347	1691	+	[J] Putative translation initiation inhibitor, yjgF family
569
	cds-WP_013358092.1	CDS	COG3140	1704	1898	-	[S] Uncharacterized protein conserved in bacteria 
570
	pabB	CDS	COG0147	2009	3388	+	[EH] Anthranilate/para-aminobenzoate synthases component I  
	cds-WP_161733051.1	CDS	COG0494	3372	3935	+	[LR] NTP pyrophosphohydrolases including oxidative damage repair
571
	cds-WP_202604898.1	CDS	COG1760	4142	5488	+	[E] L-serine deaminase    
572
	cds-WP_161733055.1	CDS	COG4943	5713	7275	+	[T] Predicted signal transduction protein containing sensor
573
	cds-WP_161733057.1	CDS	COG0861	7409	9001	-	[P] Membrane protein TerC, possibly involved in
574
	manX	CDS	COG3444	9559	10473	+	[G] Phosphotransferase system, mannose/fructose/N-acetylgalactosamine-specific component IIB 
	cds-WP_033733019.1	CDS	COG3715	10537	11337	+	[G] Phosphotransferase system, mannose/fructose/N-acetylgalactosamine-specific component IIC 
	cds-WP_161733061.1	CDS	COG3716	11353	12198	+	[G] Phosphotransferase system, mannose/fructose/N-acetylgalactosamine-specific component IID 
	cds-WP_161733183.1	CDS	COG4811	12293	12751	+	[S] Predicted membrane protein   
575
	rlmA	CDS	COG0500	12748	13557	-	[QR] SAM-dependent methyltransferases    
	cspE_2	CDS	COG1278	13695	13904	-	[K] Cold shock proteins   
576
	cds-GU930_RS21560	CDS	NA	13986	14012	-	NA
577
	cds-WP_161733065.1	CDS	COG2220	14552	15556	-	[R] Predicted Zn-dependent hydrolases of the beta-lactamase
	cds-WP_150014979.1	CDS	ROG0210	15575	15847	-	NA
578
	cds-WP_161733067.1	CDS	NA	16052	16288	+	NA
579
	kdgR	CDS	COG1414	16319	17110	-	[K] Transcriptional regulator    
580
	cds-WP_161733071.1	CDS	ROG2472	17298	18668	+	NA
581
	htpX	CDS	COG0501	19009	19890	-	[O] Zn-dependent protease with chaperone function 
582
	prc	CDS	COG0793	20135	22174	-	[M] Periplasmic protease    
	proQ	CDS	COG3109	22194	22895	-	[T] Activator of osmoprotectant transporter ProP 
	cds-WP_161733077.1	CDS	COG1956	22992	23492	-	[T] GAF domain-containing protein   
583
	yebS	CDS	COG2995	23707	24951	+	[S] Uncharacterized paraquat-inducible protein A  
	cds-WP_161733081.1	CDS	COG3008	24920	27553	+	[R] Paraquat-inducible protein B   
584
	rsmF	CDS	COG0144	27844	29310	+	[J] tRNA and rRNA cytosine-C5-methylases  
585
	cds-WP_161733085.1	CDS	ROG0146	29312	29959	-	NA
586
	cds-WP_161733087.1	CDS	COG3813	30218	30430	-	[S] Uncharacterized protein conserved in bacteria 
587
	cds-WP_161733089.1	CDS	COG2211	30577	31938	-	[G] Na+/melibiose symporter and related transporters 
588
	cds-WP_161733091.1	CDS	COG1292	32073	34103	-	[M] Choline-glycine betaine transporter   
589
	betI	CDS	COG1309	34359	34952	+	[K] Transcriptional regulator    
	betB	CDS	COG1012	34967	36439	+	[C] NAD-dependent aldehyde dehydrogenases   
	betA	CDS	COG2303	36463	38145	+	[E] Choline dehydrogenase and related flavoproteins 
590
	mdtJ	CDS	COG2076	38573	38923	+	[P] Membrane transporters of cations and cationic
	mdtI	CDS	COG2076	38910	39239	+	[P] Membrane transporters of cations and cationic
591
	cds-WP_161733101.1	CDS	COG1835	39440	40582	+	[I] Predicted acyltransferases    
592
	cds-WP_013358126.1	CDS	NA	40746	41006	+	NA
593
	cds-WP_150015032.1	CDS	NA	41123	41308	+	NA
594
	cds-WP_167493426.1	CDS	NA	41404	41541	-	NA
595
	adhP	CDS	COG1064	41757	42779	-	[R] Zn-dependent alcohol dehydrogenases   
596
	cds-WP_202604893.1	CDS	NA	43082	43366	-	NA
597
	cds-WP_237566691.1	CDS	COG4540	43769	44122	+	[R] Phage P2 baseplate assembly protein gpV
598
	cds-WP_161733105.1	CDS	NA	44601	44948	-	NA
	copD	CDS	COG1276	44977	45804	-	[P] Putative copper export protein  
	copC	CDS	COG2372	45857	46234	-	[R] Uncharacterized protein, homolog of Cu resistance
599
	cds-WP_033733020.1	CDS	NA	46385	46618	+	NA
	exoX	CDS	COG0847	46618	47286	+	[L] DNA polymerase III, epsilon subunit and
600
	cds-WP_161733112.1	CDS	COG1770	47280	49343	-	[E] Protease II    
	cds-WP_161733188.1	CDS	COG2979	49470	50126	-	[S] Uncharacterized protein conserved in bacteria 
601
	purT	CDS	COG0027	50294	51472	+	[F] Formate-dependent phosphoribosylglycinamide formyltransferase (GAR transformylase) 
602
	cds-WP_010258674.1	CDS	COG0800	51507	52145	-	[G] 2-keto-3-deoxy-6-phosphogluconate aldolase    
	zwf	CDS	COG0364	52590	54065	-	[G] Glucose-6-phosphate 1-dehydrogenase    
603
	cds-WP_202604894.1	CDS	COG1737	54430	55308	+	[K] Transcriptional regulators    
604
	pyk	CDS	COG0469	55416	56858	+	[G] Pyruvate kinase    
	cds-WP_161733118.1	CDS	COG0477	56944	58176	+	[GEPR] Permeases of the major facilitator superfamily
605
	lpxM	CDS	COG1560	58297	59271	-	[M] Lauroyl/myristoyl acyltransferase    
606
	mepM	CDS	COG0739	59397	60686	-	[M] Membrane proteins related to metalloendopeptidases 
	znuA	CDS	COG4531	60742	61689	-	[P] ABC-type Zn2+ transport system, periplasmic component/surface
607
	znuC	CDS	COG1121	61767	62522	+	[P] ABC-type Mn/Zn transport systems, ATPase component
	znuB	CDS	COG1108	62519	63304	+	[P] ABC-type Mn2+/Zn2+ transport systems, permease components
608
	ruvB	CDS	COG2255	63305	64309	-	[L] Holliday junction resolvasome, helicase subunit 
	ruvA	CDS	COG0632	64318	64905	-	[L] Holliday junction resolvasome, DNA-binding subunit 
	ruvC	CDS	COG0817	65027	65554	-	[L] Holliday junction resolvasome, endonuclease subunit 
	cds-WP_033732924.1	CDS	COG0217	65589	66332	-	[S] Uncharacterized conserved protein   
609
	nudB	CDS	COG0494	66617	67048	-	[LR] NTP pyrophosphohydrolases including oxidative damage repair
	aspS	CDS	COG0173	67048	68826	-	[J] Aspartyl-tRNA synthetase    
610
	cds-WP_202604895.1	CDS	COG1801	69005	69859	+	[S] Uncharacterized conserved protein   
	cds-WP_161733130.1	CDS	COG3788	69929	70324	+	[R] Uncharacterized relative of glutathione S-transferase, MAPEG
	cmoA	CDS	COG0500	70406	71134	+	[QR] SAM-dependent methyltransferases    
	cmoB	CDS	COG0500	71131	72099	+	[QR] SAM-dependent methyltransferases    
611
	cds-WP_161733134.1	CDS	COG1280	72104	72727	-	[E] Putative threonine efflux protein  
612
	cds-WP_161733136.1	CDS	COG0371	72874	73971	+	[C] Glycerol dehydrogenase and related enzymes 
613
	cds-WP_161733138.1	CDS	COG3209	74002	74847	-	[M] Rhs family protein   
614
	cutC	CDS	COG3142	75185	75937	-	[P] Uncharacterized protein involved in copper resistance
615
	cds-WP_161733142.1	CDS	COG1168	76023	77168	+	[E] Bifunctional PLP-dependent enzyme with beta-cystathionase and
616
	cds-WP_202604902.1	CDS	COG3102	77165	77701	-	[S] Uncharacterized protein conserved in bacteria 
617
	argS	CDS	COG0018	78414	80102	+	[J] Arginyl-tRNA synthetase    
	cds-WP_161733149.1	CDS	COG0583	80194	81141	+	[K] Transcriptional regulator    
618
	cds-WP_161733151.1	CDS	COG0667	81267	82265	+	[C] Predicted oxidoreductases (related to aryl-alcohol dehydrogenases)
619
	cds-WP_161733153.1	CDS	NA	82327	82719	-	NA
	flhA	CDS	COG1298	82719	84818	-	[NU] Flagellar biosynthesis pathway, component FlhA 
	flhB	CDS	COG1377	84811	85962	-	[NU] Flagellar biosynthesis pathway, component FlhB 
	cheZ	CDS	COG3143	86154	86795	-	[NT] Chemotaxis protein    
	cheY	CDS	COG0784	86805	87194	-	[T] FOG: CheY-like receiver   
	cds-WP_150015331.1	CDS	COG2201	87234	88283	-	[NT] Chemotaxis response regulator containing a CheY-like
	cheR	CDS	COG1352	88283	89155	-	[NT] Methylase of chemotaxis methyl-accepting proteins 
	cds-WP_161733159.1	CDS	COG0840	89236	90912	-	[NT] Methyl-accepting chemotaxis protein   
	cds-WP_161733161.1	CDS	COG0840	91018	92580	-	[NT] Methyl-accepting chemotaxis protein   
	cds-WP_161733163.1	CDS	COG0840	92774	94444	-	[NT] Methyl-accepting chemotaxis protein   
	cheW	CDS	COG0835	94610	95107	-	[NT] Chemotaxis signal transduction protein  
	cheA	CDS	COG0643	95131	97113	-	[NT] Chemotaxis protein histidine kinase and related
	motB	CDS	COG1360	97125	98066	-	[N] Flagellar motor protein   
	motA	CDS	COG1291	98063	98947	-	[N] Flagellar motor component   
620
	flhC	CDS	ROG0388	99084	99662	-	NA
	flhD	CDS	ROG0481	99659	100012	-	NA
621
	otsA	CDS	COG0380	101031	102467	-	[G] Trehalose-6-phosphate synthase    
	otsB	CDS	COG1877	102464	103252	-	[G] Trehalose-6-phosphatase     
622
	eptA	CDS	COG2194	103706	105334	+	[R] Predicted membrane-associated, metal-dependent hydrolase  
	pmrA	CDS	COG0745	105334	106014	+	[TK] Response regulators consisting of a CheY-like
	pmrB	CDS	COG2205	106011	107069	+	[T] Osmosensitive K+ channel histidine kinase 
623
	cds-WP_202604897.1	CDS	NA	107378	107944	+	NA
	msrA	CDS	COG0225	108004	108537	+	[O] Peptide methionine sulfoxide reductase  
624
	cds-WP_161733196.1	CDS	COG3210	1	7451	-	[U] Large exoproteins involved in heme utilization
	cds-WP_161733198.1	CDS	COG2831	7510	9240	-	[U] Hemolysin activation/secretion protein   
625
	glyS	CDS	COG0751	9619	11688	-	[J] Glycyl-tRNA synthetase, beta subunit  
	glyQ	CDS	COG0752	11698	12609	-	[J] Glycyl-tRNA synthetase, alpha subunit  
626
	cds-WP_161733202.1	CDS	COG3274	12830	13825	+	[S] Uncharacterized protein conserved in bacteria 
627
	cds-WP_161733204.1	CDS	COG4977	13810	14742	-	[K] Transcriptional regulator containing an amidase domain
	yieH	CDS	COG0637	14754	15413	-	[R] Predicted phosphatase/phosphohexomutase    
628
	cds-WP_161733208.1	CDS	COG2252	15566	16879	+	[R] Permeases     
629
	cds-WP_161733210.1	CDS	COG2091	16916	17665	-	[H] Phosphopantetheinyl transferase    
630
	cds-WP_161733212.1	CDS	COG4994	17886	18260	+	[S] Uncharacterized protein conserved in bacteria 
631
	cds-WP_161733214.1	CDS	ROG1789	18384	18851	+	NA
632
	cds-WP_161733216.1	CDS	COG0778	18922	19512	-	[C] Nitroreductase     
633
	mnmE	CDS	COG0486	19775	21139	-	[R] Predicted GTPase    
	yidC	CDS	COG0706	21232	22878	-	[U] Preprotein translocase subunit YidC  
	yidD	CDS	COG0759	22881	23138	-	[S] Uncharacterized conserved protein   
	rnpA	CDS	COG0594	23102	23461	-	[J] RNase P protein component  
	rpmH	CDS	ROG3844	23476	23616	-	NA
634
	dnaA	CDS	COG0593	24283	25629	+	[L] ATPase involved in DNA replication initiation
	dnaN	CDS	COG0592	25634	26734	+	[L] DNA polymerase sliding clamp subunit (PCNA
	recF	CDS	COG1195	26942	28027	+	[L] Recombinational DNA repair ATPase (RecF pathway)
	gyrB	CDS	COG0187	28046	30454	+	[L] Type IIA topoisomerase (DNA gyrase/topo II,
635
	cds-WP_161733228.1	CDS	COG2731	30646	31125	+	[G] Beta-galactosidase, beta subunit   
636
	yidA	CDS	COG0561	31225	32034	+	[R] Predicted hydrolases of the HAD superfamily
637
	cds-WP_161733232.1	CDS	COG1506	32151	33416	+	[E] Dipeptidyl aminopeptidases/acylaminoacyl-peptidases    
638
	cds-WP_161733234.1	CDS	COG5645	33385	33780	-	[R] Predicted periplasmic lipoprotein   
639
	ibpA	CDS	COG0071	34050	34466	+	[O] Molecular chaperone (small heat shock protein)
640
	cds-WP_161733236.1	CDS	COG0697	34824	35735	-	[GER] Permeases of the drug/metabolite transporter (DMT)
	cds-WP_161733238.1	CDS	COG2606	35757	36257	-	[S] Uncharacterized conserved protein   
	cds-WP_161733240.1	CDS	NA	36299	37099	-	NA
	cds-WP_161733242.1	CDS	NA	37105	37812	-	NA
	cds-WP_161733244.1	CDS	ROG3297	37800	39074	-	NA
	cds-WP_161733246.1	CDS	NA	39092	40558	-	NA
641
	cds-WP_161733248.1	CDS	COG1167	40727	42187	+	[KE] Transcriptional regulators containing a DNA-binding HTH
642
	cds-WP_161733250.1	CDS	COG3977	42184	43434	-	[E] Alanine-alpha-ketoisovalerate (or valine-pyruvate) aminotransferase  
643
	ghrB	CDS	COG1052	43515	44489	-	[CHR] Lactate dehydrogenase and related dehydrogenases 
644
	cds-WP_013359588.1	CDS	COG0477	44702	45982	-	[GEPR] Permeases of the major facilitator superfamily
	cds-WP_161733254.1	CDS	COG0524	46015	46974	-	[G] Sugar kinases, ribokinase family  
	cds-WP_161733257.1	CDS	ROG2316	46984	47733	-	NA
645
	cds-WP_161733259.1	CDS	NA	48486	48929	-	NA
	cds-WP_237566693.1	CDS	ROG3174	48926	49333	-	NA
	cds-WP_161733261.1	CDS	COG3157	49342	49821	-	[S] Hemolysin-coregulated protein (uncharacterized)   
646
	cds-WP_161733263.1	CDS	COG1609	50127	51152	-	[K] Transcriptional regulators    
	cds-WP_161733265.1	CDS	COG1609	51218	52201	-	[K] Transcriptional regulators    
647
	cds-WP_161733267.1	CDS	COG2885	52336	52998	-	[M] Outer membrane protein and related peptidoglycan-associated
648
	cds-WP_161733269.1	CDS	COG2818	53109	53675	-	[L] 3-methyladenine DNA glycosylase   
649
	cds-WP_237566694.1	CDS	COG5571	53887	54516	+	[N] Autotransporter protein or domain, integral membrane
650
	cds-WP_161733273.1	CDS	NA	54591	55271	+	NA
651
	dnaT	CDS	COG5529	55383	55919	+	[R] Pyocin large subunit   
	dnaC	CDS	COG1484	55919	56659	+	[L] DNA replication protein   
652
	cds-WP_161733277.1	CDS	COG1940	56859	57992	+	[KG] Transcriptional regulator/sugar kinase   
653
	cds-GU930_RS06040	CDS	COG0477	58020	59471	-	[GEPR] Permeases of the major facilitator superfamily
654
	cds-WP_161733279.1	CDS	COG2207	59978	61156	-	[K] AraC-type DNA-binding domain-containing proteins  
655
	cds-WP_161733281.1	CDS	COG4214	61250	62434	-	[G] ABC-type xylose transport system, permease component
	cds-WP_161733283.1	CDS	COG1129	62427	63947	-	[G] ABC-type sugar transport system, ATPase component
	xylF	CDS	COG4213	63976	64968	-	[G] ABC-type xylose transport system, periplasmic component
656
	xylA	CDS	COG2115	65313	66635	+	[G] Xylose isomerase    
	xylB	CDS	COG1070	66653	68095	+	[G] Sugar (pentulose and hexulose) kinases 
657
	cds-WP_161733291.1	CDS	COG0477	68243	69481	-	[GEPR] Permeases of the major facilitator superfamily
658
	phoU	CDS	COG0704	69589	70323	-	[P] Phosphate uptake regulator   
	pstB	CDS	COG1117	70341	71114	-	[P] ABC-type phosphate transport system, ATPase component
	pstA	CDS	COG0581	71159	72049	-	[P] ABC-type phosphate transport system, permease component
	pstC	CDS	COG0573	72046	73008	-	[P] ABC-type phosphate transport system, permease component
	pstS	CDS	COG0226	73095	74138	-	[P] ABC-type phosphate transport system, periplasmic component
	glmS	CDS	COG0449	74304	76133	-	[M] Glucosamine 6-phosphate synthetase, contains amidotransferase and
	glmU	CDS	COG1207	76287	77657	-	[M] N-acetylglucosamine-1-phosphate uridyltransferase (contains nucleotidyltransferase and I-patch
	atpC	CDS	COG0355	77818	78237	-	[C] F0F1-type ATP synthase, epsilon subunit (mitochondrial
	atpD	CDS	COG0055	78262	79659	-	[C] F0F1-type ATP synthase, beta subunit 
	atpG	CDS	COG0224	79690	80556	-	[C] F0F1-type ATP synthase, gamma subunit 
	atpA	CDS	COG0056	80609	82150	-	[C] F0F1-type ATP synthase, alpha subunit 
	atpH	CDS	COG0712	82165	82698	-	[C] F0F1-type ATP synthase, delta subunit (mitochondrial
	atpF	CDS	COG0711	82713	83138	-	[C] F0F1-type ATP synthase, subunit b 
	atpE	CDS	COG0636	83291	83530	-	[C] F0F1-type ATP synthase, subunit c/Archaeal/vacuolar-type H+-ATPase,
	atpB	CDS	COG0356	83636	84454	-	[C] F0F1-type ATP synthase, subunit a 
	atpI	CDS	COG3312	84463	84843	-	[C] F0F1-type ATP synthase, subunit I 
659
	rsmG	CDS	COG0357	85555	86151	-	[M] Predicted S-adenosylmethionine-dependent methyltransferase involved in bacterial
	mnmG	CDS	COG0445	86220	88109	-	[D] NAD/FAD-utilizing enzyme apparently involved in cell
660
	mioC	CDS	COG0716	88542	88982	-	[C] Flavodoxins     
661
	asnC	CDS	COG1522	89138	89599	-	[K] Transcriptional regulators    
662
	ovoA	CDS	COG1262	89704	91899	-	[S] Uncharacterized conserved protein   
	viaA	CDS	COG2425	91914	93374	-	[R] Uncharacterized protein containing a von Willebrand
	ravA	CDS	NA	93371	94867	-	NA
663
	kup	CDS	COG3158	95160	97028	+	[P] K+ transporter    
664
	qseC	CDS	COG2205	97044	98399	-	[T] Osmosensitive K+ channel histidine kinase 
	cds-WP_161733328.1	CDS	COG0745	98387	99058	-	[TK] Response regulators consisting of a CheY-like
665
	cds-WP_161733330.1	CDS	COG3111	99221	99628	+	[S] Uncharacterized conserved protein   
666
	rbsD	CDS	COG1869	99811	100230	+	[G] ABC-type ribose transport system, auxiliary component
	rbsA	CDS	COG1129	100238	101746	+	[G] ABC-type sugar transport system, ATPase component
	rbsC	CDS	COG1172	101743	102714	+	[G] Ribose/xylose/arabinose/galactoside ABC-type transport systems, permease components
	rbsB	CDS	COG1879	102740	103615	+	[G] ABC-type sugar transport system, periplasmic component
	rbsK_2	CDS	COG0524	103678	104607	+	[G] Sugar kinases, ribokinase family  
	rbsR	CDS	COG1609	104621	105604	+	[K] Transcriptional regulators    
667
	mdtD	CDS	COG0477	105601	107001	-	[GEPR] Permeases of the major facilitator superfamily
668
	cds-GU930_RS21565	CDS	NA	107005	107255	+	NA
669
	cds-WP_150010514.1	CDS	NA	416	1570	+	NA
	rcsD	CDS	COG2198	1590	4247	+	[T] FOG: HPt domain   
	rcsB	CDS	COG2197	4249	4899	+	[TK] Response regulator containing a CheY-like receiver
670
	rcsC	CDS	COG0642	4954	7806	-	[T] Signal transduction histidine kinase  
671
	gyrA	CDS	COG0188	8429	11101	-	[L] Type IIA topoisomerase (DNA gyrase/topo II,
672
	ubiG	CDS	COG2227	11279	12004	+	[H] 2-polyprenyl-3-methyl-5-hydroxy-6-metoxy-1,4-benzoquinol methylase    
673
	nrdA	CDS	COG0209	12532	14817	+	[F] Ribonucleotide reductase, alpha subunit  
	nrdB	CDS	COG0208	14890	16020	+	[F] Ribonucleotide reductase, beta subunit  
	yfaE	CDS	COG0633	16023	16283	+	[C] Ferredoxin     
674
	cds-WP_202604913.1	CDS	COG1058	16619	17800	-	[R] Predicted nucleotide-utilizing enzyme related to molybdopterin-biosynthesis
675
	elaB	CDS	COG4575	18061	18372	-	[S] Uncharacterized conserved protein   
676
	cds-WP_161733358.1	CDS	COG3131	18708	20366	+	[P] Periplasmic glucans biosynthesis protein  
677
	cds-WP_161733360.1	CDS	COG2153	20710	21168	-	[R] Predicted acyltransferase    
678
	nuoN	CDS	COG1007	21292	22749	-	[C] NADH:ubiquinone oxidoreductase subunit 2 (chain N)
	nuoM	CDS	COG1008	22756	24234	-	[C] NADH:ubiquinone oxidoreductase subunit 4 (chain M)
	nuoL	CDS	COG1009	24487	26322	-	[CP] NADH:ubiquinone oxidoreductase subunit 5 (chain L)/Multisubunit
	nuoK	CDS	COG0713	26319	26621	-	[C] NADH:ubiquinone oxidoreductase subunit 11 or 4L
	nuoJ	CDS	COG0839	26618	27169	-	[C] NADH:ubiquinone oxidoreductase subunit 6 (chain J)
	nuoI	CDS	COG1143	27180	27722	-	[C] Formate hydrogenlyase subunit 6/NADH:ubiquinone oxidoreductase 23
	nuoH	CDS	COG1005	27734	28711	-	[C] NADH:ubiquinone oxidoreductase subunit 1 (chain H)
	nuoG	CDS	COG1034	28708	31431	-	[C] NADH dehydrogenase/NADH:ubiquinone oxidoreductase 75 kD subunit
	nuoF	CDS	COG1894	31544	32890	-	[C] NADH:ubiquinone oxidoreductase, NADH-binding (51 kD) subunit
	nuoE	CDS	COG1905	32887	33402	-	[C] NADH:ubiquinone oxidoreductase 24 kD subunit 
	nuoC	CDS	COG0649	33405	35204	-	[C] NADH:ubiquinone oxidoreductase 49 kD subunit 7
	cds-WP_003854245.1	CDS	COG0377	35318	35995	-	[C] NADH:ubiquinone oxidoreductase 20 kD subunit and
	cds-WP_010258058.1	CDS	COG0838	36011	36454	-	[C] NADH:ubiquinone oxidoreductase subunit 3 (chain A)
679
	lrhA	CDS	COG0583	37092	38015	-	[K] Transcriptional regulator    
680
	cds-WP_033733369.1	CDS	COG0436	38997	40214	+	[E] Aspartate/tyrosine/aromatic aminotransferase    
	yfbR	CDS	COG1896	40284	40883	+	[R] Predicted hydrolases of HD superfamily 
681
	cds-WP_202604909.1	CDS	COG0637	40913	41593	-	[R] Predicted phosphatase/phosphohexomutase    
	cds-WP_161733470.1	CDS	COG3013	41586	42080	-	[S] Uncharacterized conserved protein   
682
	cds-WP_161733374.1	CDS	COG3092	42226	42678	-	[S] Uncharacterized protein conserved in bacteria 
683
	ackA	CDS	COG0282	43015	44217	+	[C] Acetate kinase    
	pta	CDS	COG0280	44304	46433	+	[C] Phosphotransacetylase     
684
	yfcD	CDS	COG0494	46543	47067	-	[LR] NTP pyrophosphohydrolases including oxidative damage repair
	yfcF	CDS	COG0625	47176	47817	-	[O] Glutathione S-transferase    
685
	cds-WP_161733378.1	CDS	COG1090	48000	48896	+	[R] Predicted nucleoside-diphosphate sugar epimerase  
686
	cds-WP_161733380.1	CDS	NA	48930	50210	-	NA
	xylB_2	CDS	COG1070	50238	51707	-	[G] Sugar (pentulose and hexulose) kinases 
	cds-WP_161733383.1	CDS	COG0246	51710	53098	-	[G] Mannitol-1-phosphate/altronate dehydrogenases    
687
	cds-WP_161733385.1	CDS	COG2390	53293	54240	+	[K] Transcriptional regulator, contains sigma factor-related N-terminal
688
	hisP	CDS	COG4598	54321	55094	-	[E] ABC-type histidine transport system, ATPase component
	cds-WP_033733383.1	CDS	COG4160	55103	55819	-	[E] ABC-type arginine/histidine transport system, permease component
	cds-WP_161733389.1	CDS	COG4215	55812	56501	-	[E] ABC-type arginine transport system, permease component
	argT	CDS	COG0834	56687	57469	-	[ET] ABC-type amino acid transport/signal transduction systems,
689
	cds-WP_013358589.1	CDS	COG0163	57729	58298	-	[H] 3-polyprenyl-4-hydroxybenzoate decarboxylase    
	purF	CDS	COG0034	58412	59929	-	[F] Glutamine phosphoribosylpyrophosphate amidotransferase   
	cvpA	CDS	COG1286	59967	60452	-	[R] Uncharacterized membrane protein, required for colicin
690
	dedD	CDS	COG3147	60717	61457	-	[S] Uncharacterized protein conserved in bacteria 
	folC	CDS	COG0285	61489	62757	-	[H] Folylpolyglutamate synthase    
	accD	CDS	COG0777	62852	63766	-	[I] Acetyl-CoA carboxylase beta subunit  
691
	cds-WP_033783739.1	CDS	COG0586	63911	64573	-	[S] Uncharacterized membrane-associated protein   
	truA	CDS	COG0101	64603	65406	-	[J] Pseudouridylate synthase    
	cds-WP_161733401.1	CDS	COG0136	65409	66416	-	[E] Aspartate-semialdehyde dehydrogenase    
	pdxB	CDS	COG0111	66599	67708	-	[HE] Phosphoglycerate dehydrogenase and related dehydrogenases 
692
	cds-WP_161733405.1	CDS	COG4977	67788	68567	-	[K] Transcriptional regulator containing an amidase domain
693
	cds-WP_161733407.1	CDS	COG0697	68676	69575	+	[GER] Permeases of the drug/metabolite transporter (DMT)
694
	flk	CDS	ROG5209	69789	70835	+	NA
695
	cds-WP_161733411.1	CDS	COG0607	70837	71280	-	[P] Rhodanese-related sulfurtransferase    
696
	cds-WP_161733413.1	CDS	COG1167	71368	72792	+	[KE] Transcriptional regulators containing a DNA-binding HTH
697
	fabB	CDS	COG0304	73083	74303	-	[IQ] 3-oxoacyl-(acyl-carrier-protein) synthase    
698
	mnmC	CDS	COG4121	74434	76464	+	[S] Uncharacterized conserved protein   
699
	cds-WP_003854283.1	CDS	ROG4992	76498	76782	-	NA
	cds-WP_161733418.1	CDS	COG3101	76815	77360	-	[S] Uncharacterized protein conserved in bacteria 
	cds-WP_161733420.1	CDS	COG0730	77380	78183	-	[R] Predicted permeases    
	mepA	CDS	COG3770	78192	79016	-	[M] Murein endopeptidase    
	aroC	CDS	COG0082	79021	80106	-	[E] Chorismate synthase    
	prmB	CDS	COG2890	80152	81030	-	[J] Methylase of polypeptide chain release factors
700
	smrB	CDS	COG2840	81244	81792	+	[S] Uncharacterized protein conserved in bacteria 
701
	sixA	CDS	COG2062	81822	82304	-	[T] Phosphohistidine phosphatase SixA   
702
	fadJ	CDS	COG1250	82529	84625	-	[I] 3-hydroxyacyl-CoA dehydrogenase    
	fadI	CDS	COG0183	84625	85935	-	[I] Acetyl-CoA acetyltransferase    
703
	cds-WP_161733432.1	CDS	COG3691	86094	86390	-	[S] Uncharacterized protein conserved in bacteria 
704
	fadL	CDS	COG2067	86749	88032	+	[I] Long-chain fatty acid transport protein 
705
	mlaA	CDS	COG2853	88168	88932	-	[M] Surface lipoprotein    
706
	ccmI	CDS	COG4235	89080	90291	-	[O] Cytochrome c biogenesis factor  
	cds-WP_202604911.1	CDS	COG3088	90291	90743	-	[O] Uncharacterized protein involved in biosynthesis of
	cds-WP_161733438.1	CDS	COG0526	90740	91297	-	[OC] Thiol-disulfide isomerase and thioredoxins  
	cds-WP_161733440.1	CDS	COG1138	91294	93252	-	[O] Cytochrome c biogenesis factor  
	ccmE	CDS	COG2332	93249	93689	-	[O] Cytochrome c-type biogenesis protein CcmE 
	ccmD	CDS	COG3114	93731	93964	-	[U] Heme exporter protein D  
	cds-WP_161733446.1	CDS	COG0755	93961	94701	-	[O] ABC-type transport system involved in cytochrome
	ccmB	CDS	COG2386	94769	95428	-	[O] ABC-type transport system involved in cytochrome
	ccmA	CDS	COG4133	95428	96045	-	[O] ABC-type transport system involved in cytochrome
707
	cds-WP_161733452.1	CDS	COG2116	96288	97223	+	[P] Formate/nitrite family of transporters  
708
	cds-WP_161733454.1	CDS	COG3539	97816	98418	+	[NU] P pilus assembly protein, pilin FimA
	cds-WP_161733456.1	CDS	COG3121	98473	99180	+	[NU] P pilus assembly protein, chaperone PapD
	cds-WP_237566697.1	CDS	COG3188	99279	101618	+	[NU] P pilus assembly protein, porin PapC
	cds-WP_161733460.1	CDS	COG3539	101603	102679	+	[NU] P pilus assembly protein, pilin FimA
709
	rna-GU930_RS06695	tRNA	NA	102841	102915	+	NA
710
	cds-WP_161733462.1	CDS	COG3515	103143	104528	-	[S] Uncharacterized protein conserved in bacteria 
	cds-GU930_RS21435	CDS	ROG1478	104575	104727	-	NA
711
	cds-WP_161733466.1	CDS	NA	105437	105907	-	NA
	tssE	CDS	COG3518	105922	106371	-	[S] Uncharacterized protein conserved in bacteria 
712
	metA	CDS	COG1897	166	1095	+	[E] Homoserine trans-succinylase    
713
	aceB	CDS	COG2225	1359	2957	+	[C] Malate synthase    
	aceA	CDS	COG2224	2975	4276	+	[C] Isocitrate lyase    
	aceK	CDS	COG4579	4339	6087	+	[T] Isocitrate dehydrogenase kinase/phosphatase   
714
	iclR	CDS	COG1414	6062	6889	-	[K] Transcriptional regulator    
715
	metH	CDS	COG1410	7036	10767	+	[E] Methionine synthase I, cobalamin-binding domain 
716
	cds-WP_161733485.1	CDS	ROG0647	11088	13178	-	NA
	cds-WP_161733487.1	CDS	ROG0647	13178	13921	-	NA
	cds-WP_229518682.1	CDS	ROG4342	13918	14550	-	NA
717
	cds-WP_161733491.1	CDS	NA	14762	15019	-	NA
718
	pgi	CDS	COG0166	15586	17232	-	[G] Glucose-6-phosphate isomerase    
719
	lysC	CDS	COG0527	17930	19282	+	[E] Aspartokinases     
720
	aqpZ	CDS	COG0580	19522	20214	+	[G] Glycerol uptake facilitator and related permeases
721
	panS	CDS	COG0385	20398	21315	+	[R] Predicted Na+-dependent transporter   
722
	cds-WP_202604924.1	CDS	COG1283	21402	23051	-	[P] Na+/phosphate symporter    
723
	cds-WP_161733503.1	CDS	COG3842	23138	24130	-	[E] ABC-type spermidine/putrescine transport systems, ATPase components
	cds-WP_161733505.1	CDS	COG1178	24133	24918	-	[P] ABC-type Fe3+ transport system, permease component
	cds-WP_161733507.1	CDS	COG4132	24930	25775	-	[R] ABC-type uncharacterized transport system, permease component
	cds-WP_161733509.1	CDS	COG1524	25772	26584	-	[R] Uncharacterized proteins of the AP superfamily
	cds-WP_161733511.1	CDS	COG1840	26605	27666	-	[P] ABC-type Fe3+ transport system, periplasmic component
724
	cds-WP_237566698.1	CDS	COG2188	27918	28580	+	[K] Transcriptional regulators    
725
	psiE	CDS	COG3223	28651	29061	+	[S] Predicted membrane protein   
726
	ubiC	CDS	COG3161	29148	29660	+	[H] 4-hydroxybenzoate synthetase (chorismate lyase)  
	ubiA	CDS	COG0382	29689	30555	+	[H] 4-hydroxybenzoate polyprenyltransferase and related prenyltransferases 
727
	plsB	CDS	COG2937	30857	33280	-	[I] Glycerol-3-phosphate O-acyltransferase    
728
	cds-WP_161733515.1	CDS	COG0818	33409	33777	+	[M] Diacylglycerol kinase    
729
	lexA	CDS	COG1974	33883	34497	+	[KT] SOS-response transcriptional repressors (RecA-mediated autopeptidases) 
	dinF	CDS	COG0534	34598	35920	+	[V] Na+-driven multidrug efflux pump  
730
	cds-WP_013359776.1	CDS	COG3237	36088	36300	+	[S] Uncharacterized protein conserved in bacteria 
731
	zur	CDS	COG0735	36390	36911	-	[P] Fe2+/Zn2+ uptake regulation proteins  
732
	traF	CDS	ROG7083	37363	38613	+	NA
733
	dusA	CDS	COG0042	38720	39712	+	[J] tRNA-dihydrouridine synthase    
734
	pspG	CDS	ROG2331	39924	40157	+	NA
735
	cds-WP_161733527.1	CDS	COG0604	40380	41363	-	[CR] NADPH:quinone reductase and related Zn-dependent oxidoreductases
736
	dnaB	CDS	COG0305	41460	42866	+	[L] Replicative DNA helicase   
737
	cds-WP_161733529.1	CDS	COG1522	42996	43475	+	[K] Transcriptional regulators    
738
	cds-WP_161733531.1	CDS	COG1284	43716	44330	+	[S] Uncharacterized conserved protein   
	cds-WP_202604922.1	CDS	COG1448	44356	45564	+	[E] Aspartate/tyrosine/aromatic aminotransferase    
739
	cds-WP_161733533.1	CDS	COG0432	45686	46105	+	[S] Uncharacterized conserved protein   
	cds-WP_161733535.1	CDS	COG2315	46105	46425	+	[S] Uncharacterized protein conserved in bacteria 
740
	cds-WP_161733537.1	CDS	COG1064	46478	47542	-	[R] Zn-dependent alcohol dehydrogenases   
741
	uvrA	CDS	COG0178	47775	50603	-	[L] Excinuclease ATPase subunit   
742
	ssb1	CDS	COG0629	50829	51383	+	[L] Single-stranded DNA-binding protein   
743
	cds-WP_161733544.1	CDS	COG1335	51453	51974	-	[Q] Amidases related to nicotinamidase  
744
	cds-GU930_RS06940	CDS	COG2207	52094	52921	+	[K] AraC-type DNA-binding domain-containing proteins  
	cds-WP_161733548.1	CDS	COG0697	52999	53958	+	[GER] Permeases of the drug/metabolite transporter (DMT)
745
	cds-WP_013359793.1	CDS	ROG6591	54882	55277	-	NA
746
	cds-WP_013359794.1	CDS	COG2244	55802	57058	+	[R] Membrane protein involved in the export
	cds-WP_013359795.1	CDS	ROG1853	57067	58017	+	NA
747
	cds-WP_013359796.1	CDS	NA	58072	58353	-	NA
748
	soxS	CDS	COG2207	58608	59033	-	[K] AraC-type DNA-binding domain-containing proteins  
749
	soxR	CDS	COG0789	59134	59619	+	[K] Predicted transcriptional regulators   
	cds-WP_161733618.1	CDS	COG0625	59659	60324	+	[O] Glutathione S-transferase    
750
	cds-WP_161733552.1	CDS	COG2252	60686	62035	+	[R] Permeases     
751
	cds-WP_161733554.1	CDS	COG0025	62181	63830	+	[P] NhaP-type Na+/H+ and K+/H+ antiporters 
752
	cds-WP_161733556.1	CDS	COG0583	63876	64778	-	[K] Transcriptional regulator    
753
	cds-WP_161733558.1	CDS	COG1380	64881	65306	+	[R] Putative effector of murein hydrolase LrgA
	cds-WP_150038354.1	CDS	COG1346	65299	65994	+	[M] Putative effector of murein hydrolase 
754
	cds-WP_150011995.1	CDS	ROG1990	66135	66680	+	NA
755
	cds-WP_161733560.1	CDS	COG4147	66763	68418	-	[R] Predicted symporter    
	cds-WP_161733562.1	CDS	COG3162	68415	68744	-	[S] Predicted membrane protein   
	acs	CDS	COG0365	68885	70840	-	[I] Acyl-coenzyme A synthetases/AMP-(fatty) acid ligases 
756
	gltP	CDS	COG1301	71426	72727	+	[C] Na+/H+-dicarboxylate symporters    
757
	murQ	CDS	COG2103	73179	74090	+	[R] Predicted sugar phosphate isomerase  
	murP	CDS	COG1264	74090	75544	+	[G] Phosphotransferase system IIB components  
758
	cds-WP_161733572.1	CDS	COG0840	75773	77317	+	[NT] Methyl-accepting chemotaxis protein   
759
	cds-WP_161733574.1	CDS	COG2207	77327	78292	-	[K] AraC-type DNA-binding domain-containing proteins  
760
	cds-WP_161733576.1	CDS	COG2814	78397	79584	+	[G] Arabinose efflux permease   
761
	cds-WP_009092571.1	CDS	NA	79797	80006	+	NA
762
	cds-WP_161733578.1	CDS	COG3391	80204	81256	+	[S] Uncharacterized conserved protein   
763
	cds-WP_022625232.1	CDS	COG4683	81467	81820	+	[S] Uncharacterized protein conserved in bacteria 
	cds-WP_161733580.1	CDS	COG2932	81813	82112	+	[K] Predicted transcriptional regulator   
764
	sbmA	CDS	COG1133	82160	83401	-	[I] ABC-type long-chain fatty acid transport system,
765
	cds-WP_161733584.1	CDS	ROG1383	83677	84411	+	NA
	cds-WP_161733586.1	CDS	ROG0911	84414	86198	+	NA
	cds-WP_161733588.1	CDS	COG2010	86209	87519	+	[C] Cytochrome c, mono- and diheme variants
766
	cds-WP_161733590.1	CDS	COG2211	87566	88975	-	[G] Na+/melibiose symporter and related transporters 
767
	abgT	CDS	COG2978	89553	91070	-	[H] Putative p-aminobenzoyl-glutamate transporter   
	cds-WP_161733594.1	CDS	COG1473	91231	92673	-	[R] Metal-dependent amidase/aminoacylase/carboxypeptidase    
	cds-WP_161733596.1	CDS	COG1473	92670	93983	-	[R] Metal-dependent amidase/aminoacylase/carboxypeptidase    
768
	cds-WP_161733598.1	CDS	COG0583	94098	94994	+	[K] Transcriptional regulator    
769
	yjdN	CDS	COG2764	95067	95504	+	[S] Uncharacterized protein conserved in bacteria 
770
	cds-WP_161733602.1	CDS	COG3248	95643	96509	-	[M] Nucleoside-binding outer membrane protein  
771
	cds-WP_161733604.1	CDS	COG2205	96789	98144	-	[T] Osmosensitive K+ channel histidine kinase 
	cds-WP_111141873.1	CDS	COG0745	98141	98800	-	[TK] Response regulators consisting of a CheY-like
772
	cds-WP_161733606.1	CDS	NA	99385	99726	+	NA
773
	cds-WP_013359828.1	CDS	COG2207	100417	100785	+	[K] AraC-type DNA-binding domain-containing proteins  
	cds-WP_161733608.1	CDS	COG0583	100954	101850	+	[K] Transcriptional regulator    
	cds-WP_161733610.1	CDS	COG0477	101961	102362	+	[GEPR] Permeases of the major facilitator superfamily
774
	cds-WP_231631317.1	CDS	COG0050	1	252	-	[J] GTPases - translation elongation factors 
	fusA	CDS	COG0480	321	2435	-	[J] Translation elongation factors (GTPases)  
	rpsG	CDS	COG0049	2526	2996	-	[J] Ribosomal protein S7   
	rpsL	CDS	COG0048	3093	3467	-	[J] Ribosomal protein S12   
775
	tusB	CDS	COG2168	3592	3879	-	[P] Uncharacterized conserved protein involved in oxidation
	tusC	CDS	COG2923	3889	4248	-	[P] Uncharacterized protein involved in the oxidation
	tusD	CDS	COG1553	4248	4634	-	[P] Uncharacterized conserved protein involved in intracellular
	cds-WP_013359249.1	CDS	COG2964	4634	5356	-	[S] Uncharacterized protein conserved in bacteria 
776
	fkpA	CDS	COG0545	5523	6368	-	[O] FKBP-type peptidyl-prolyl cis-trans isomerases 1 
777
	cds-WP_161733626.1	CDS	COG2900	6638	6856	+	[S] Uncharacterized protein conserved in bacteria 
778
	slyD	CDS	COG1047	6951	7511	-	[O] FKBP-type peptidyl-prolyl cis-trans isomerases 2 
779
	cds-WP_161733630.1	CDS	COG3529	7709	7903	-	[R] Predicted nucleic-acid-binding protein containing a Zn-ribbon
	kefB	CDS	COG0475	7927	9735	-	[P] Kef-type K+ transport systems, membrane components
	kefG	CDS	COG2249	9736	10287	-	[R] Putative NADPH-quinone reductase (modulator of drug
780
	cds-WP_161733634.1	CDS	COG0488	10400	12304	+	[R] ATPase components of ABC transporters with
781
	tauD	CDS	COG2175	12629	13468	-	[Q] Probable taurine catabolism dioxygenase  
	tauC	CDS	COG0600	13465	14292	-	[P] ABC-type nitrate/sulfonate/bicarbonate transport system, permease component
	tauB	CDS	COG4525	14289	15056	-	[P] ABC-type taurine transport system, ATPase component
	tauA	CDS	COG4521	15066	16043	-	[P] ABC-type taurine transport system, periplasmic component
782
	cds-WP_161733644.1	CDS	COG1609	16280	17260	+	[K] Transcriptional regulators    
783
	cds-WP_161733646.1	CDS	COG1280	17262	17864	-	[E] Putative threonine efflux protein  
784
	cds-WP_161733648.1	CDS	COG0429	17923	18939	+	[R] Predicted hydrolase of the alpha/beta-hydrolase fold
	cds-WP_202604927.1	CDS	COG3089	18989	19162	+	[S] Uncharacterized protein conserved in bacteria 
	cds-WP_161733650.1	CDS	COG3954	19224	20093	+	[C] Phosphoribulokinase     
785
	cds-WP_010253071.1	CDS	COG1765	20461	20865	-	[O] Predicted redox protein, regulator of disulfide
786
	crp	CDS	COG0664	21169	21801	+	[T] cAMP-binding proteins - catabolite gene activator
787
	cds-WP_161733652.1	CDS	COG1289	21859	23934	+	[S] Predicted membrane protein   
788
	cds-WP_161733654.1	CDS	COG4992	23936	25156	-	[E] Ornithine/acetylornithine aminotransferase    
	cds-WP_161733656.1	CDS	COG0512	25238	25813	-	[EH] Anthranilate/para-aminobenzoate synthases component II  
	cds-WP_161733658.1	CDS	COG2184	25855	26448	-	[D] Protein involved in cell division 
	cds-WP_090966735.1	CDS	NA	26438	26608	-	NA
789
	ppiA	CDS	COG0652	26708	27280	-	[O] Peptidyl-prolyl cis-trans isomerase (rotamase) - cyclophilin
790
	tsgA	CDS	COG0738	27542	28720	+	[G] Fucose permease    
791
	cds-WP_161733661.1	CDS	COG1820	28756	30033	-	[G] N-acetylglucosamine-6-phosphate deacetylase    
792
	nirB	CDS	COG1251	30255	32795	+	[C] NAD(P)H-nitrite reductase    
	nirD	CDS	COG2146	32792	33118	+	[PR] Ferredoxin subunits of nitrite reductase and
	cysG	CDS	COG0007	33164	34528	+	[H] Uroporphyrinogen-III methylase    
793
	trpS	CDS	COG0180	34586	35587	-	[J] Tryptophanyl-tRNA synthetase    
	cds-WP_061063545.1	CDS	COG0546	35604	36281	-	[R] Predicted phosphatases    
	rpe	CDS	COG0036	36265	36948	-	[G] Pentose-5-phosphate-3-epimerase     
	dam	CDS	COG0338	37016	37831	-	[L] Site-specific DNA methylase   
	cds-WP_161733669.1	CDS	COG3266	37925	38977	-	[S] Uncharacterized protein conserved in bacteria 
	aroB	CDS	COG0337	39050	40138	-	[E] 3-dehydroquinate synthetase    
	aroK	CDS	COG0703	40177	40698	-	[E] Shikimate kinase    
794
	cds-WP_223811662.1	CDS	NA	40796	40969	+	NA
795
	hofQ	CDS	COG4796	41061	42332	-	[U] Type II secretory pathway, component HofQ
	cds-WP_161733675.1	CDS	NA	42271	42654	-	NA
	cds-WP_161733677.1	CDS	ROG1785	42644	43141	-	NA
	cds-WP_237566699.1	CDS	COG3166	43134	43679	-	[NU] Tfp pilus assembly protein PilN 
	pilM	CDS	NA	43676	44482	-	NA
796
	mrcA	CDS	COG5009	44621	47149	+	[M] Membrane carboxypeptidase/penicillin-binding protein   
797
	cds-WP_161733683.1	CDS	COG0454	47636	48046	+	[KR] Histone acetyltransferase HPA2 and related acetyltransferases
798
	cds-WP_237566700.1	CDS	ROG2561	48314	48760	+	NA
	cds-WP_202604929.1	CDS	COG1457	48805	50079	+	[F] Purine-cytosine permease and related proteins 
799
	nudE	CDS	COG0494	50129	50692	-	[LR] NTP pyrophosphohydrolases including oxidative damage repair
800
	cds-WP_161733690.1	CDS	NA	51084	53219	+	NA
	yrfG	CDS	NA	53276	53924	+	NA
	hslR	CDS	COG1188	53938	54339	+	[J] Ribosome-associated heat shock protein implicated in
	hslO	CDS	COG1281	54389	55255	+	[O] Disulfide bond chaperones of the HSP33
801
	pckA	CDS	COG1866	55624	57243	+	[C] Phosphoenolpyruvate carboxykinase (ATP)   
802
	envZ	CDS	COG2205	57283	58650	-	[T] Osmosensitive K+ channel histidine kinase 
	ompR	CDS	COG0745	58647	59366	-	[TK] Response regulators consisting of a CheY-like
803
	cds-WP_150011104.1	CDS	NA	59902	60150	+	NA
804
	greB	CDS	COG0782	60331	60804	+	[K] Transcription elongation factor   
	cds-WP_161733692.1	CDS	COG2183	60908	63235	+	[K] Transcriptional accessory protein   
805
	cds-WP_161733694.1	CDS	COG0366	63363	65048	+	[G] Glycosidases     
806
	cds-WP_010671554.1	CDS	NA	65049	65318	-	NA
807
	bioH	CDS	COG0596	65491	66264	-	[R] Predicted hydrolases or acyltransferases (alpha/beta hydrolase
808
	gntX	CDS	COG1040	66299	66979	+	[R] Predicted amidophosphoribosyltransferases    
	nfuA	CDS	COG0694	67038	67613	+	[O] Thioredoxin-like proteins and domains  
809
	malQ	CDS	COG1640	67649	69730	-	[G] 4-alpha-glucanotransferase     
	malP	CDS	COG0058	69740	72145	-	[G] Glucan phosphorylase    
810
	cds-GU930_RS07525	CDS	COG1349	72300	73058	-	[KG] Transcriptional regulators of sugar metabolism 
	glpG	CDS	COG0705	73091	73912	-	[R] Uncharacterized membrane protein (homolog of Drosophila
	glpE	CDS	COG0607	73942	74268	-	[P] Rhodanese-related sulfurtransferase    
811
	glpD	CDS	COG0578	74511	76001	+	[C] Glycerol-3-phosphate dehydrogenase    
812
	mdcA	CDS	ROG0487	76356	78011	+	NA
	cds-WP_161733713.1	CDS	COG1767	78012	78872	+	[H] Triphosphoribosyl-dephospho-CoA synthetase    
	mdcC	CDS	ROG0835	78881	79180	+	NA
	cds-WP_135907562.1	CDS	COG0777	79173	80006	+	[I] Acetyl-CoA carboxylase beta subunit  
	mdcE	CDS	ROG0511	80006	80806	+	NA
813
	cds-WP_161733715.1	CDS	COG0679	80939	81898	+	[R] Predicted permeases    
	cds-WP_161733717.1	CDS	ROG7028	81900	82517	+	NA
	mdcH	CDS	COG0331	82514	83416	+	[I] (acyl-carrier-protein) S-malonyltransferase    
814
	cds-WP_161733721.1	CDS	NA	83406	84332	-	NA
815
	glgP	CDS	COG0058	84556	87003	-	[G] Glucan phosphorylase    
	glgA	CDS	COG0297	87023	88456	-	[G] Glycogen synthase    
	glgC	CDS	COG0448	88520	89812	-	[G] ADP-glucose pyrophosphorylase    
	glgX	CDS	COG1523	89823	91805	-	[G] Type II secretory pathway, pullulanase PulA
	glgB	CDS	COG0296	91802	93985	-	[G] 1,4-alpha-glucan branching enzyme   
816
	cds-GU930_RS07615	CDS	NA	94645	95154	+	NA
	cds-WP_161733731.1	CDS	NA	95135	95365	+	NA
	cds-WP_161733733.1	CDS	COG3157	95402	95923	+	[S] Hemolysin-coregulated protein (uncharacterized)   
817
	cds-WP_161733738.1	CDS	COG3210	1	7504	-	[U] Large exoproteins involved in heme utilization
	cds-WP_237566702.1	CDS	COG2831	7544	9187	-	[U] Hemolysin activation/secretion protein   
818
	cds-WP_161733741.1	CDS	COG1252	9812	11116	-	[C] NADH dehydrogenase, FAD-containing subunit  
819
	ycfP	CDS	COG3150	11329	11871	-	[R] Predicted esterase    
	nagZ	CDS	COG1472	11912	12952	-	[G] Beta-glucosidase-related glycosidases    
	thiK	CDS	COG0510	12992	13804	-	[M] Predicted choline kinase involved in LPS
	lpoB	CDS	COG3417	13791	14348	-	[R] Collagen-binding surface adhesin SpaP (antigen I/II
	cds-WP_161733751.1	CDS	COG5633	14396	14764	-	[R] Predicted periplasmic lipoprotein   
	hinT	CDS	COG0537	14785	15135	-	[FGR] Diadenosine tetraphosphate (Ap4A) hydrolase and other
820
	cds-WP_161733753.1	CDS	COG2211	15500	17098	+	[G] Na+/melibiose symporter and related transporters 
	cds-WP_161733755.1	CDS	COG4225	17102	18241	+	[R] Predicted unsaturated glucuronyl hydrolase involved in
821
	ptsG	CDS	COG1263	18294	19730	-	[G] Phosphotransferase system IIC components, glucose/maltose/N-acetylglucosamine-specific 
822
	cds-WP_161733759.1	CDS	COG0084	20020	20811	-	[L] Mg-dependent DNase    
	holB	CDS	COG2812	20830	21819	-	[L] DNA polymerase III, gamma/tau subunits 
	tmk	CDS	COG0125	21819	22451	-	[F] Thymidylate kinase    
	mltG	CDS	COG1559	22441	23460	-	[R] Predicted periplasmic solute-binding protein  
	pabC	CDS	COG0115	23457	24272	-	[EH] Branched-chain amino acid aminotransferase/4-amino-4-deoxychorismate lyase 
	fabF	CDS	COG0304	24364	25569	-	[IQ] 3-oxoacyl-(acyl-carrier-protein) synthase    
	acpP	CDS	COG0236	25690	25926	-	[IQ] Acyl carrier protein   
	fabG	CDS	COG1028	26081	26815	-	[IQR] Dehydrogenases with different specificities (related to
	fabD	CDS	COG0331	26826	27758	-	[I] (acyl-carrier-protein) S-malonyltransferase    
	cds-WP_161733774.1	CDS	COG0332	27775	28728	-	[I] 3-oxoacyl-[acyl-carrier-protein] synthase III   
	plsX	CDS	COG0416	28729	29769	-	[I] Fatty acid/phospholipid biosynthesis enzyme  
	rpmF	CDS	COG0333	29795	29965	-	[J] Ribosomal protein L32   
	yceD	CDS	COG1399	29980	30501	-	[R] Predicted metal-binding, possibly nucleic acid-binding protein
823
	cds-WP_161733778.1	CDS	COG0424	30642	31229	+	[D] Nucleotide-binding protein implicated in inhibition of
824
	rluC	CDS	COG0564	31243	32199	-	[J] Pseudouridylate synthases, 23S RNA-specific  
825
	rne	CDS	COG1530	32773	36201	+	[J] Ribonucleases G and E  
826
	flgL	CDS	ROG2760	36551	37516	-	NA
	flgK	CDS	COG1256	37531	39180	-	[N] Flagellar hook-associated protein   
	flgJ	CDS	COG1705	39303	40265	-	[NU] Muramidase (flagellum-specific)    
	cds-WP_161733791.1	CDS	COG1706	40265	41374	-	[N] Flagellar basal-body P-ring protein  
	flgH	CDS	COG2063	41384	42046	-	[N] Flagellar basal body L-ring protein 
	flgG	CDS	COG4786	42155	42937	-	[N] Flagellar basal body rod protein 
	cds-WP_013357443.1	CDS	COG4787	42955	43710	-	[N] Flagellar basal body rod protein 
	flgE	CDS	COG1749	43731	44987	-	[N] Flagellar hook protein FlgE  
	flgD	CDS	COG1843	45014	45688	-	[N] Flagellar hook capping protein  
	flgC	CDS	COG1558	45701	46105	-	[N] Flagellar basal body rod protein 
	flgB	CDS	COG1815	46108	46521	-	[N] Flagellar basal body protein  
827
	flgA	CDS	COG1261	46676	47335	+	[NO] Flagellar basal body P-ring biosynthesis protein
	flgM	CDS	COG2747	47440	47745	+	[KNU] Negative regulator of flagellin synthesis (anti-sigma28
	flgN	CDS	COG3418	47751	48182	+	[NUO] Flagellar biosynthesis/type III secretory pathway chaperone
828
	murJ	CDS	COG0728	48487	50025	-	[R] Uncharacterized membrane protein, putative virulence factor
829
	cds-WP_161733803.1	CDS	COG0673	50147	51067	-	[R] Predicted dehydrogenases and related proteins 
	cds-WP_161733805.1	CDS	COG3132	51069	51707	-	[S] Uncharacterized protein conserved in bacteria 
	rimJ	CDS	COG1670	51721	52314	-	[J] Acetyltransferases, including N-acetylases of ribosomal proteins
830
	grxB	CDS	COG2999	52603	53250	+	[O] Glutaredoxin 2    
831
	cds-WP_161733811.1	CDS	ROG2451	53367	53930	+	NA
832
	pyrC	CDS	COG0418	54064	55107	+	[F] Dihydroorotase     
833
	dinI	CDS	NA	55170	55415	+	NA
834
	cds-WP_150009763.1	CDS	COG2838	55560	55832	+	[C] Monomeric isocitrate dehydrogenase   
835
	bssS	CDS	NA	56077	56331	+	NA
836
	solA	CDS	COG0665	56432	57544	+	[E] Glycine/D-amino acid oxidases (deaminating)  
837
	cds-WP_161733817.1	CDS	COG3038	57839	58414	+	[C] Cytochrome B561    
	cds-WP_161733819.1	CDS	COG2353	58416	58991	+	[S] Uncharacterized conserved protein   
838
	cds-WP_150009771.1	CDS	COG1054	59031	60080	-	[R] Predicted sulfurtransferase    
839
	cds-WP_150009773.1	CDS	COG1560	60334	61257	+	[M] Lauroyl/myristoyl acyltransferase    
840
	cds-WP_237566701.1	CDS	ROG7354	61798	62064	+	NA
841
	cds-WP_013357421.1	CDS	NA	62195	62596	+	NA
842
	cds-GU930_RS07920	CDS	COG5645	62587	62799	-	[R] Predicted periplasmic lipoprotein   
	mdoH	CDS	COG2943	62957	65509	-	[M] Membrane glycosyltransferase    
	cds-WP_202604937.1	CDS	COG3131	65502	67037	-	[P] Periplasmic glucans biosynthesis protein  
843
	mdoC	CDS	ROG0348	67306	68430	+	NA
844
	cds-WP_161733825.1	CDS	COG1502	68622	70082	-	[I] Phosphatidylserine/phosphatidylglycerophosphate/cardiolipin synthases and related enzymes 
845
	cds-WP_161733827.1	CDS	NA	70238	71422	+	NA
846
	cds-WP_202604932.1	CDS	NA	71389	71562	-	NA
	cds-WP_010246429.1	CDS	NA	71603	71746	-	NA
847
	cds-WP_202604933.1	CDS	COG1538	72154	73539	-	[MU] Outer membrane protein   
	cds-WP_161733829.1	CDS	COG1566	73536	74630	-	[V] Multidrug resistance efflux pump  
	cds-WP_202604938.1	CDS	NA	74627	76258	-	NA
	cds-WP_013357394.1	CDS	COG1846	76315	76746	-	[K] Transcriptional regulators    
848
	cds-WP_161733833.1	CDS	COG2207	76892	77740	+	[K] AraC-type DNA-binding domain-containing proteins  
	cds-WP_161733835.1	CDS	ROG2878	77782	78189	+	NA
849
	cds-WP_161733837.1	CDS	NA	78584	78844	+	NA
850
	cds-WP_161733839.1	CDS	COG0659	78982	80487	+	[P] Sulfate permease and related transporters (MFS
851
	cds-WP_161733841.1	CDS	NA	80521	80721	-	NA
852
	cds-WP_202604934.1	CDS	COG4105	80915	81082	+	[R] DNA uptake lipoprotein   
853
	cds-WP_161733843.1	CDS	COG1609	81114	81959	-	[K] Transcriptional regulators    
854
	rna-GU930_RS08000	tRNA	NA	82121	82196	-	NA
855
	cds-WP_161733845.1	CDS	NA	82406	82663	+	NA
856
	rna-GU930_RS08010	tRNA	NA	82797	82883	-	NA
	rna-GU930_RS08015	tRNA	NA	82894	82967	-	NA
	rna-GU930_RS08020	tRNA	NA	83008	83083	-	NA
857
	pgsA	CDS	COG0558	83236	83784	-	[I] Phosphatidylglycerophosphate synthase    
	uvrC	CDS	COG0322	83854	85620	-	[L] Nuclease subunit of the excinuclease complex
	uvrY	CDS	COG2197	85679	86338	-	[TK] Response regulator containing a CheY-like receiver
858
	cds-WP_003849983.1	CDS	NA	86770	86994	+	NA
859
	cds-WP_161733856.1	CDS	COG3916	87028	87639	-	[TQ] N-acyl-L-homoserine lactone synthetase   
860
	sdiA	CDS	NA	87762	88479	-	NA
861
	cds-WP_161733858.1	CDS	COG1301	132	1421	+	[C] Na+/H+-dicarboxylate symporters    
862
	cds-WP_161733860.1	CDS	COG0612	1668	3158	+	[R] Predicted Zn-dependent peptidases   
863
	cds-WP_013359660.1	CDS	COG1506	3161	4033	-	[E] Dipeptidyl aminopeptidases/acylaminoacyl-peptidases    
864
	msbA	CDS	COG1132	4526	6283	+	[V] ABC-type multidrug transport system, ATPase and
865
	cds-WP_161733865.1	CDS	COG0524	6899	7831	-	[G] Sugar kinases, ribokinase family  
866
	pdeH	CDS	COG2200	8113	8886	+	[T] FOG: EAL domain   
867
	cds-WP_161733869.1	CDS	COG2982	8950	11010	+	[M] Uncharacterized protein involved in outer membrane
868
	cds-WP_008926423.1	CDS	COG0760	11011	11292	-	[O] Parvulin-like peptidyl-prolyl isomerase   
869
	rep	CDS	COG0210	11368	13389	+	[L] Superfamily I DNA and RNA helicases
870
	gppA	CDS	COG0248	13432	14916	-	[FP] Exopolyphosphatase     
	rhlB	CDS	COG0513	14923	16215	-	[LKJ] Superfamily II DNA and RNA helicases
871
	trxA	CDS	COG0526	16332	16664	+	[OC] Thiol-disulfide isomerase and thioredoxins  
872
	rho	CDS	COG1158	17017	18276	+	[K] Transcription termination factor   
873
	wecA	CDS	COG0472	18557	19636	+	[M] UDP-N-acetylmuramyl pentapeptide phosphotransferase/UDP-N-acetylglucosamine-1-phosphate transferase  
	wzzE	CDS	COG3765	19666	20715	+	[M] Chain length determinant protein  
	wecB	CDS	COG0381	20708	21856	+	[M] UDP-N-acetylglucosamine 2-epimerase    
	wecC	CDS	COG0677	21853	23112	+	[M] UDP-N-acetyl-D-mannosaminuronate dehydrogenase    
	cds-WP_161733881.1	CDS	COG1209	23191	23316	+	[M] dTDP-glucose pyrophosphorylase    
	rffC	CDS	COG0454	23294	24001	+	[KR] Histone acetyltransferase HPA2 and related acetyltransferases
	rffA	CDS	COG0399	23988	25118	+	[M] Predicted pyridoxal phosphate-dependent enzyme apparently involved
	wzxE	CDS	NA	25118	26368	+	NA
	cds-WP_161733886.1	CDS	ROG4451	26365	27432	+	NA
	wzyE	CDS	NA	27429	28772	+	NA
	rffM	CDS	COG1922	28798	29538	+	[M] Teichoic acid biosynthesis proteins  
874
	rna-GU930_RS08175	tRNA	NA	29697	29773	+	NA
	rna-GU930_RS08180	tRNA	NA	29872	29947	+	NA
	rna-GU930_RS08185	tRNA	NA	29964	30050	+	NA
	rna-GU930_RS08190	tRNA	NA	30071	30147	+	NA
875
	hemY	CDS	COG3071	31461	32657	-	[H] Uncharacterized enzyme of heme biosynthesis 
	hemX	CDS	COG2959	32660	33793	-	[H] Uncharacterized enzyme of heme biosynthesis 
	hemD	CDS	COG1587	33819	34547	-	[H] Uroporphyrinogen-III synthase    
	hemC	CDS	COG0181	34544	35485	-	[H] Porphobilinogen deaminase    
876
	cds-WP_161733899.1	CDS	COG3072	35803	38361	+	[F] Adenylate cyclase    
877
	cds-WP_010257328.1	CDS	COG5567	38509	38709	+	[N] Predicted small periplasmic lipoprotein  
	dapF	CDS	COG0253	38738	39562	+	[E] Diaminopimelate epimerase    
	cds-WP_013359688.1	CDS	COG3159	39559	40263	+	[S] Uncharacterized protein conserved in bacteria 
	xerC	CDS	COG4973	40260	41165	+	[L] Site-specific recombinase XerC   
	yigB	CDS	COG1011	41162	41878	+	[R] Predicted hydrolase (HAD superfamily)  
878
	uvrD	CDS	COG0210	42033	44195	+	[L] Superfamily I DNA and RNA helicases
879
	corA	CDS	COG0598	44498	45451	+	[P] Mg2+ and Co2+ transporters  
880
	cds-WP_161733907.1	CDS	COG3180	45549	46601	+	[R] Putative ammonia monooxygenase   
881
	rarD	CDS	COG2962	46572	47471	-	[R] Predicted permeases    
	cds-WP_013359695.1	CDS	COG2050	47495	47965	-	[Q] Uncharacterized protein, possibly involved in aromatic
882
	pldA	CDS	COG2829	48160	49038	+	[M] Outer membrane phospholipase A  
883
	recQ	CDS	COG0514	49096	50892	+	[L] Superfamily II DNA helicase  
	rhtC	CDS	COG1280	50905	51528	+	[E] Putative threonine efflux protein  
884
	cds-WP_161733959.1	CDS	ROG4515	51714	52523	+	NA
885
	rhtB	CDS	COG1280	52593	53216	-	[E] Putative threonine efflux protein  
886
	pldB	CDS	COG2267	53329	54321	+	[I] Lysophospholipase     
	yigL	CDS	COG0561	54374	55174	+	[R] Predicted hydrolases of the HAD superfamily
887
	glpT	CDS	COG2271	55221	56561	-	[G] Sugar phosphate permease   
888
	cds-WP_202604942.1	CDS	COG0697	56945	57799	+	[GER] Permeases of the drug/metabolite transporter (DMT)
889
	cds-WP_010257278.1	CDS	COG4807	58311	58790	-	[S] Uncharacterized protein conserved in bacteria 
890
	metR	CDS	COG0583	58874	59800	-	[K] Transcriptional regulator    
891
	metE	CDS	COG0620	59945	62215	+	[E] Methionine synthase II (cobalamin-independent)  
892
	cds-WP_161733925.1	CDS	COG0412	62266	63099	-	[Q] Dienelactone hydrolase and related enzymes 
893
	udp	CDS	COG2820	63404	64165	+	[F] Uridine phosphorylase    
894
	cds-WP_161733929.1	CDS	COG0457	64258	65526	+	[R] FOG: TPR repeat   
895
	rmuC	CDS	COG1322	65612	67111	+	[S] Uncharacterized protein conserved in bacteria 
896
	ubiE	CDS	COG2226	67187	67945	+	[H] Methylase involved in ubiquinone/menaquinone biosynthesis 
	cds-WP_161733933.1	CDS	COG3165	67957	68562	+	[S] Uncharacterized protein conserved in bacteria 
	ubiB	CDS	COG0661	68559	70196	+	[R] Predicted unusual protein kinase  
	tatA	CDS	COG1826	70306	70560	+	[U] Sec-independent protein secretion pathway components 
	tatB	CDS	COG1826	70588	71259	+	[U] Sec-independent protein secretion pathway components 
	tatC	CDS	COG0805	71259	72017	+	[U] Sec-independent protein secretion pathway component TatC
	tatD	CDS	COG0084	72106	72888	+	[L] Mg-dependent DNase    
897
	rfaH	CDS	COG0250	72885	73373	-	[K] Transcription antiterminator    
898
	pepE	CDS	COG3340	73580	74305	+	[E] Peptidase E    
899
	ubiD	CDS	COG0043	74386	75870	+	[H] 3-polyprenyl-4-hydroxybenzoate decarboxylase and related decarboxylases 
	fre	CDS	COG0543	75912	76613	+	[HC] 2-polyprenylphenol hydroxylase and related flavodoxin oxidoreductases
900
	fadA	CDS	COG0183	76684	77847	-	[I] Acetyl-CoA acetyltransferase    
	fadB	CDS	COG1250	77858	80041	-	[I] 3-hydroxyacyl-CoA dehydrogenase    
901
	pepQ	CDS	COG0006	80229	81560	+	[E] Xaa-Pro aminopeptidase    
	cds-WP_161733951.1	CDS	COG1739	81560	82177	+	[S] Uncharacterized conserved protein   
	trkH	CDS	COG0168	82210	83661	+	[P] Trk-type K+ transport systems, membrane components
	hemG	CDS	COG4635	83679	84212	+	[CH] Flavodoxin     
902
	cds-WP_161733961.1	CDS	COG2917	96	635	+	[D] Intracellular septation protein A  
	yciA	CDS	COG1607	694	1116	+	[I] Acyl-CoA hydrolase    
903
	tonB	CDS	COG0810	1153	1902	-	[M] Periplasmic protein TonB, links inner and
904
	cds-WP_202604944.1	CDS	COG2350	2079	2396	+	[S] Uncharacterized protein conserved in bacteria 
905
	cds-WP_161733967.1	CDS	COG3115	2473	2658	+	[D] Cell division protein   
906
	ycgZ	CDS	NA	2858	3100	-	NA
907
	cds-WP_161733971.1	CDS	NA	3446	3763	+	NA
908
	cds-WP_095707117.1	CDS	NA	3786	3959	-	NA
909
	cls	CDS	COG1502	4130	5590	+	[I] Phosphatidylserine/phosphatidylglycerophosphate/cardiolipin synthases and related enzymes 
	cds-WP_003853921.1	CDS	COG3099	5636	5959	+	[S] Uncharacterized protein conserved in bacteria 
910
	oppF	CDS	COG4608	6003	7004	-	[E] ABC-type oligopeptide transport system, ATPase component
	cds-WP_161733975.1	CDS	COG0444	7001	8014	-	[EP] ABC-type dipeptide/oligopeptide/nickel transport system, ATPase component
	oppC	CDS	COG1173	8026	8934	-	[EP] ABC-type dipeptide/oligopeptide/nickel transport systems, permease components
	oppB	CDS	COG0601	8949	9869	-	[EP] ABC-type dipeptide/oligopeptide/nickel transport systems, permease components
	oppA	CDS	COG4166	9962	11602	-	[E] ABC-type oligopeptide transport system, periplasmic component
	cds-WP_161733984.1	CDS	COG4166	11757	13382	-	[E] ABC-type oligopeptide transport system, periplasmic component
911
	cds-WP_202604945.1	CDS	COG2095	13964	14599	-	[U] Multiple antibiotic transporter   
912
	adhE	CDS	COG1454	15060	17747	+	[C] Alcohol dehydrogenase, class IV  
913
	tdk	CDS	COG1435	17816	18436	-	[F] Thymidine kinase    
914
	hns	CDS	COG2916	18845	19255	+	[R] DNA-binding protein H-NS   
915
	cds-WP_161733992.1	CDS	COG0451	19333	20340	-	[MG] Nucleoside-diphosphate-sugar epimerases    
	cds-WP_161733994.1	CDS	COG1004	20355	21695	-	[M] Predicted UDP-glucose 6-dehydrogenase   
	galU	CDS	COG1210	21718	22626	-	[M] UDP-glucose pyrophosphorylase    
916
	rssB	CDS	COG2204	22820	23836	-	[T] Response regulator containing CheY-like receiver, AAA-type
917
	rssA	CDS	COG1752	23936	24841	-	[R] Predicted esterase of the alpha-beta hydrolase
918
	cds-WP_237566704.1	CDS	COG3012	24998	25393	+	[S] Uncharacterized protein conserved in bacteria 
	purU	CDS	COG0788	25450	26298	+	[F] Formyltetrahydrofolate hydrolase    
919
	rna-GU930_RS08575	tRNA	NA	26443	26527	+	NA
	rna-GU930_RS08580	tRNA	NA	26564	26648	+	NA
920
	xthA	CDS	COG0708	26908	27714	+	[L] Exonuclease III    
921
	cds-WP_161734006.1	CDS	NA	27748	28059	-	NA
	cds-WP_161734008.1	CDS	COG0550	28056	29972	-	[L] Topoisomerase IA    
922
	cds-WP_161734010.1	CDS	COG0778	30165	30716	-	[C] Nitroreductase     
923
	sppA	CDS	COG0616	30890	32752	+	[OU] Periplasmic serine proteases (ClpP class) 
	ansA	CDS	COG0252	32838	33851	+	[EJ] L-asparaginase/archaeal Glu-tRNAGln amidotransferase subunit D 
	pncA	CDS	COG1335	33868	34476	+	[Q] Amidases related to nicotinamidase  
924
	cds-WP_013358061.1	CDS	COG3139	34507	34788	-	[S] Uncharacterized protein conserved in bacteria 
	msrB	CDS	COG0229	34793	35203	-	[O] Conserved domain frequently associated with peptide
925
	gapA	CDS	COG0057	35546	36544	+	[G] Glyceraldehyde-3-phosphate dehydrogenase/erythrose-4-phosphate dehydrogenase   
	cds-WP_161734020.1	CDS	COG0676	36619	37518	+	[G] Uncharacterized enzymes related to aldose 1-epimerase
926
	cds-WP_161734022.1	CDS	COG0667	37515	38366	-	[C] Predicted oxidoreductases (related to aryl-alcohol dehydrogenases)
927
	cds-WP_202604946.1	CDS	COG3713	38439	39137	-	[M] Outer membrane protein V  
928
	yeaG	CDS	COG2766	39609	41543	+	[T] Putative Ser protein kinase  
	cds-WP_110330377.1	CDS	COG2718	41633	42907	+	[S] Uncharacterized conserved protein   
929
	cds-WP_161734026.1	CDS	COG3263	43156	44883	+	[P] NhaP-type Na+/H+ and K+/H+ antiporters with
930
	cds-WP_013358069.1	CDS	NA	44962	45195	+	NA
931
	wbaP	CDS	COG2148	45572	47038	+	[M] Sugar transferases involved in lipopolysaccharide synthesis
932
	cds-WP_161734030.1	CDS	COG2814	47166	48359	+	[G] Arabinose efflux permease   
933
	dadX	CDS	COG0787	48352	49422	-	[M] Alanine racemase    
	cds-WP_013358073.1	CDS	COG0665	49442	50743	-	[E] Glycine/D-amino acid oxidases (deaminating)  
934
	cds-WP_033732860.1	CDS	COG2719	51248	52783	+	[S] Uncharacterized conserved protein   
935
	fadR	CDS	COG2186	52825	53544	-	[K] Transcriptional regulators    
936
	dsbB	CDS	COG1495	54016	54546	+	[O] Disulfide bond formation protein DsbB 
937
	cds-WP_013358078.1	CDS	COG2983	54619	55065	-	[S] Uncharacterized conserved protein   
	cds-WP_161734036.1	CDS	COG0179	55131	55790	-	[Q] 2-keto-4-pentenoate hydratase/2-oxohepta-3-ene-1,7-dioic acid hydratase (catechol pathway)
938
	cds-WP_161734038.1	CDS	COG3100	56107	56382	-	[S] Uncharacterized protein conserved in bacteria 
939
	minC	CDS	COG0850	56538	57251	+	[D] Septum formation inhibitor   
	minD	CDS	COG2894	57285	58097	+	[D] Septum formation inhibitor-activating ATPase  
	minE	CDS	COG0851	58101	58370	+	[D] Septum formation topological specificity factor 
940
	rnd	CDS	COG0349	58424	59512	-	[J] Ribonuclease D    
	fadD	CDS	COG0318	59644	61320	-	[IQ] Acyl-CoA synthetases (AMP-forming)/AMP-acid ligases II 
941
	cds-WP_161734046.1	CDS	COG3065	61527	62123	-	[M] Starvation-inducible outer membrane lipoprotein  
	tsaB	CDS	COG1214	62184	62882	-	[O] Inactive homolog of metal-dependent proteases, putative
	cds-WP_237566706.1	CDS	COG1199	62927	64765	-	[KL] Rad3-related DNA helicases   
942
	cds-WP_161734052.1	CDS	COG3338	65093	65815	-	[P] Carbonic anhydrase    
943
	cspA	CDS	COG1278	248	460	+	[K] Cold shock proteins   
944
	cds-WP_202604949.1	CDS	NA	654	839	-	NA
945
	cds-WP_161734056.1	CDS	COG0596	1008	1919	+	[R] Predicted hydrolases or acyltransferases (alpha/beta hydrolase
	cds-WP_161734058.1	CDS	ROG6502	1912	3303	+	NA
946
	cds-WP_161734060.1	CDS	COG2271	3320	4672	-	[G] Sugar phosphate permease   
947
	cds-WP_161734062.1	CDS	COG1802	4843	5745	-	[K] Transcriptional regulators    
948
	cds-WP_161734064.1	CDS	COG1063	5883	6911	+	[ER] Threonine dehydrogenase and related Zn-dependent dehydrogenases
949
	cds-WP_161734066.1	CDS	COG1957	6918	7838	-	[F] Inosine-uridine nucleoside N-ribohydrolase   
950
	crcB	CDS	COG0239	8119	8496	+	[D] Integral membrane protein possibly involved in
951
	cds-WP_161734068.1	CDS	COG1082	8618	9433	+	[G] Sugar phosphate isomerases/epimerases   
952
	cds-WP_161734149.1	CDS	COG0400	9430	10035	-	[R] Predicted esterase    
	cds-WP_161734070.1	CDS	COG0435	10047	10988	-	[O] Predicted glutathione S-transferase   
953
	cds-WP_161734072.1	CDS	COG0583	11087	11986	-	[K] Transcriptional regulator    
954
	cds-WP_161734074.1	CDS	COG3146	12128	13252	+	[S] Uncharacterized protein conserved in bacteria 
955
	cds-WP_161734076.1	CDS	COG1132	13249	15081	-	[V] ABC-type multidrug transport system, ATPase and
956
	cds-WP_161734078.1	CDS	COG0454	15154	15654	+	[KR] Histone acetyltransferase HPA2 and related acetyltransferases
957
	cds-WP_161734080.1	CDS	COG1879	15690	16607	-	[G] ABC-type sugar transport system, periplasmic component
958
	cds-WP_161734082.1	CDS	COG2271	17027	18418	+	[G] Sugar phosphate permease   
	cds-WP_161734084.1	CDS	COG1052	18399	19355	+	[CHR] Lactate dehydrogenase and related dehydrogenases 
959
	cds-WP_202604951.1	CDS	COG2206	19552	20679	+	[T] HD-GYP domain    
960
	kdpF	CDS	NA	20776	20877	+	NA
	kdpA	CDS	COG2060	20877	22565	+	[P] K+-transporting ATPase, A chain  
	kdpB	CDS	COG2216	22562	24610	+	[P] High-affinity K+ transport system, ATPase chain
	kdpC	CDS	COG2156	24621	25187	+	[P] K+-transporting ATPase, c chain  
	kdpD	CDS	COG2205	25204	27879	+	[T] Osmosensitive K+ channel histidine kinase 
	cds-WP_010253431.1	CDS	COG2862	27934	28437	+	[S] Predicted membrane protein   
961
	cds-WP_161734096.1	CDS	COG0583	28472	29440	-	[K] Transcriptional regulator    
962
	cds-WP_161734098.1	CDS	COG2211	29534	30736	+	[G] Na+/melibiose symporter and related transporters 
	cds-WP_161734100.1	CDS	COG0025	30798	32144	+	[P] NhaP-type Na+/H+ and K+/H+ antiporters 
	cds-WP_033784234.1	CDS	NA	32167	32511	+	NA
963
	cds-WP_161734102.1	CDS	ROG0382	32680	33576	+	NA
964
	gorA	CDS	COG1249	33685	35037	-	[C] Pyruvate/2-oxoglutarate dehydrogenase complex, dihydrolipoamide dehydrogenase (E3)
965
	rnz	CDS	COG1234	35166	36077	+	[R] Metal-dependent hydrolases of the beta-lactamase superfamily
966
	cds-WP_161734108.1	CDS	COG1266	36074	36892	-	[R] Predicted metal-dependent membrane protease  
	cds-WP_161734110.1	CDS	COG2961	36900	37742	-	[R] Protein involved in catabolism of external
967
	prlC	CDS	COG0339	38149	40191	+	[E] Zn-dependent oligopeptidases    
	rsmJ	CDS	ROG4085	40212	40958	+	NA
968
	cds-WP_161734117.1	CDS	NA	41149	41391	-	NA
969
	uspA	CDS	COG0589	41833	42270	-	[T] Universal stress protein UspA and related
970
	uspB	CDS	NA	42686	43021	+	NA
971
	pitA	CDS	COG0306	43058	44560	-	[P] Phosphate/sulphate permeases    
972
	cds-WP_202604952.1	CDS	COG2081	44849	45988	+	[R] Predicted flavoproteins    
973
	cds-WP_161734123.1	CDS	COG0667	45996	46982	-	[C] Predicted oxidoreductases (related to aryl-alcohol dehydrogenases)
974
	cds-WP_161734151.1	CDS	ROG5274	47275	47472	+	NA
	cds-WP_202604953.1	CDS	NA	47492	48301	+	NA
975
	cds-WP_161734127.1	CDS	COG1609	48360	49379	-	[K] Transcriptional regulators    
976
	cds-WP_161734129.1	CDS	COG3967	49607	50284	+	[M] Short-chain dehydrogenase involved in D-alanine esterification
977
	cds-WP_237566707.1	CDS	COG2814	50300	51628	-	[G] Arabinose efflux permease   
978
	cds-WP_150011223.1	CDS	COG1636	51959	52618	+	[S] Uncharacterized protein conserved in bacteria 
979
	cds-WP_013359375.1	CDS	COG2207	52619	53119	-	[K] AraC-type DNA-binding domain-containing proteins  
980
	cds-WP_161734133.1	CDS	COG0596	53467	54489	+	[R] Predicted hydrolases or acyltransferases (alpha/beta hydrolase
981
	cds-WP_161734135.1	CDS	COG2199	54516	55484	-	[T] FOG: GGDEF domain   
982
	hemB	CDS	COG0113	55588	56565	-	[H] Delta-aminolevulinic acid dehydratase   
983
	proP	CDS	COG0477	56693	58198	-	[GEPR] Permeases of the major facilitator superfamily
984
	cds-WP_202604954.1	CDS	COG2200	58625	60196	-	[T] FOG: EAL domain   
985
	uxuA	CDS	COG1312	60520	61704	-	[G] D-mannonate dehydratase    
986
	cds-WP_161734143.1	CDS	COG2186	61853	62536	+	[K] Transcriptional regulators    
987
	cds-WP_161734145.1	CDS	COG0628	62525	63580	-	[R] Predicted permease    
988
	cds-WP_161734147.1	CDS	NA	63857	64229	+	NA
989
	cds-WP_202604955.1	CDS	COG4290	1	1230	+	[F] Guanyl-specific ribonuclease Sa   
	cds-WP_161734153.1	CDS	ROG0527	1238	1615	+	NA
990
	cds-WP_161734155.1	CDS	NA	1684	2007	-	NA
	cds-WP_161734157.1	CDS	NA	2004	2228	-	NA
991
	cds-WP_033784384.1	CDS	COG3077	2597	2881	+	[L] DNA-damage-inducible protein J   
	cds-GU930_RS09085	CDS	COG3668	2878	3177	+	[R] Plasmid stabilization system protein  
992
	cds-WP_161734161.1	CDS	ROG5032	3282	3893	-	NA
	fdhE	CDS	COG3058	3915	4838	-	[O] Uncharacterized protein involved in formate dehydrogenase
	fdoI	CDS	COG2864	4838	5479	-	[C] Cytochrome b subunit of formate dehydrogenase
	fdxH	CDS	COG0437	5479	6378	-	[C] Fe-S-cluster-containing hydrogenase components 1  
	fdnG	CDS	COG0243	6391	9441	-	[C] Anaerobic dehydrogenases, typically selenocysteine-containing  
993
	fdhD	CDS	COG1526	9837	10661	+	[C] Uncharacterized protein required for formate dehydrogenase
994
	cds-WP_161734171.1	CDS	COG1349	10658	11434	-	[KG] Transcriptional regulators of sugar metabolism 
995
	cds-WP_161734173.1	CDS	COG0160	11641	12981	+	[E] 4-aminobutyrate aminotransferase and related aminotransferases 
	sodA	CDS	COG0605	13264	13881	+	[P] Superoxide dismutase    
996
	cds-WP_161734175.1	CDS	COG2990	14083	15051	+	[S] Uncharacterized protein conserved in bacteria 
997
	cds-WP_013359626.1	CDS	ROG2195	15060	15422	-	NA
998
	mtlR	CDS	COG3722	15526	16119	-	[K] Transcriptional regulator    
	mtlD	CDS	COG0246	16136	17284	-	[G] Mannitol-1-phosphate/altronate dehydrogenases    
	cds-WP_033734707.1	CDS	COG2213	17381	19315	-	[G] Phosphotransferase system, mannitol-specific IIBC component 
999
	cds-WP_161734180.1	CDS	NA	19748	20464	-	NA
1000
	cds-WP_161734182.1	CDS	COG0405	20690	22288	-	[E] Gamma-glutamyltransferase     
1001
	cds-WP_010257438.1	CDS	COG2944	23025	23321	+	[K] Predicted transcriptional regulator   
1002
	cds-WP_161734184.1	CDS	COG0317	23363	23956	-	[TK] Guanosine polyphosphate pyrophosphohydrolases/synthetases   
1003
	cds-WP_161734186.1	CDS	COG1846	24019	24483	+	[K] Transcriptional regulators    
1004
	cds-WP_013359635.1	CDS	COG1764	24579	25007	+	[O] Predicted redox protein, regulator of disulfide
1005
	eptB	CDS	COG2194	25319	27010	+	[R] Predicted membrane-associated, metal-dependent hydrolase  
1006
	rna-GU930_RS09195	tRNA	NA	27136	27212	+	NA
1007
	cds-WP_033734771.1	CDS	COG0747	28353	29963	+	[E] ABC-type dipeptide transport system, periplasmic component
	dppB	CDS	COG0601	30135	31154	+	[EP] ABC-type dipeptide/oligopeptide/nickel transport systems, permease components
	dppC	CDS	COG1173	31164	32066	+	[EP] ABC-type dipeptide/oligopeptide/nickel transport systems, permease components
	dppD	CDS	COG0444	32079	33065	+	[EP] ABC-type dipeptide/oligopeptide/nickel transport system, ATPase component
	cds-WP_013359641.1	CDS	COG4608	33055	34077	+	[E] ABC-type oligopeptide transport system, ATPase component
1008
	bcsO	CDS	NA	34760	35359	+	NA
	yhjQ	CDS	COG0455	35350	36153	+	[D] ATPases involved in chromosome partitioning 
	bcsA	CDS	COG1215	36202	38313	+	[M] Glycosyltransferases, probably involved in cell wall
	bcsB	CDS	ROG0761	38310	41417	+	NA
	cds-WP_161734200.1	CDS	COG0457	41429	45244	+	[R] FOG: TPR repeat   
	cds-WP_161734202.1	CDS	ROG0423	45244	45687	+	NA
	cds-WP_161734204.1	CDS	COG3405	45696	46703	+	[G] Endoglucanase Y    
1009
	bcsG	CDS	ROG4317	46810	48474	-	NA
	bcsF	CDS	NA	48464	48661	-	NA
	bcsE	CDS	NA	48658	50196	-	NA
1010
	cds-WP_161734210.1	CDS	NA	50396	50593	+	NA
	yhjQ_2	CDS	COG0455	50593	51324	+	[D] ATPases involved in chromosome partitioning 
	bcsA_2	CDS	COG1215	51330	53921	+	[M] Glycosyltransferases, probably involved in cell wall
	bcsB_2	CDS	ROG0761	53931	56219	+	NA
	bcsC	CDS	COG0457	56212	59679	+	[R] FOG: TPR repeat   
	hmsP	CDS	COG2200	59797	61773	+	[T] FOG: EAL domain   
1011
	focA	CDS	COG2116	202	1020	+	[P] Formate/nitrite family of transporters  
	pflB	CDS	COG1882	1092	3374	+	[C] Pyruvate-formate lyase    
	pflA	CDS	COG1180	3537	4277	+	[O] Pyruvate-formate lyase-activating enzyme   
1012
	cds-WP_161734228.1	CDS	ROG2472	4330	5481	-	NA
1013
	serS	CDS	COG0172	5802	7094	-	[J] Seryl-tRNA synthetase    
	cds-WP_202604960.1	CDS	COG2256	7187	8473	-	[L] ATPase related to the helicase subunit
	lolA	CDS	COG2834	8538	9149	-	[M] Outer membrane lipoprotein-sorting protein  
	cds-WP_161734232.1	CDS	COG1674	9327	12983	-	[D] DNA segregation ATPase FtsK/SpoIIIE and related
1014
	lrp	CDS	COG1522	13102	13596	-	[K] Transcriptional regulators    
1015
	trxB	CDS	COG0492	14117	15085	+	[O] Thioredoxin reductase    
1016
	cydD	CDS	COG4988	15229	16998	+	[CO] ABC-type transport system involved in cytochrome
	cydC	CDS	COG4987	16998	18728	+	[CO] ABC-type transport system involved in cytochrome
	aat	CDS	COG2360	18762	19454	+	[O] Leu/Phe-tRNA-protein transferase    
1017
	infA	CDS	COG0361	19800	20018	+	[J] Translation initiation factor 1 (IF-1) 
1018
	clpA	CDS	COG0542	20105	22381	-	[O] ATPases with chaperone activity, ATP-binding subunit
	clpS	CDS	COG2127	22434	22754	-	[S] Uncharacterized conserved protein   
1019
	cspD	CDS	COG1278	23070	23291	+	[K] Cold shock proteins   
1020
	cds-WP_161734244.1	CDS	COG3593	23366	25003	-	[L] Predicted ATP-dependent endonuclease of the OLD
1021
	cds-WP_161734246.1	CDS	COG2431	25129	26028	+	[S] Predicted membrane protein   
1022
	poxB	CDS	COG0028	26159	27880	+	[EH] Thiamine pyrophosphate-requiring enzymes [acetolactate synthase, pyruvate
1023
	ltaE	CDS	COG2008	27997	28953	+	[E] Threonine aldolase    
1024
	cds-WP_161734252.1	CDS	COG3023	28958	29782	-	[V] Negative regulator of beta-lactamase expression 
	cds-WP_161734254.1	CDS	COG0393	29779	30099	-	[S] Uncharacterized conserved protein   
1025
	cds-WP_161734256.1	CDS	NA	30206	30745	+	NA
1026
	artP	CDS	COG4161	30968	31696	+	[E] ABC-type arginine transport system, ATPase component
	artJ	CDS	COG0834	31712	32443	+	[ET] ABC-type amino acid transport/signal transduction systems,
	artQ	CDS	COG4215	32450	33166	+	[E] ABC-type arginine transport system, permease component
	artM	CDS	COG4160	33166	33834	+	[E] ABC-type arginine/histidine transport system, permease component
	cds-WP_161734262.1	CDS	COG0834	33950	34681	+	[ET] ABC-type amino acid transport/signal transduction systems,
1027
	rlmC	CDS	COG2265	34700	35830	-	[J] SAM-dependent methyltransferases related to tRNA (uracil-5-)-methyltransferase
	cds-WP_161734266.1	CDS	NA	35872	36339	-	NA
1028
	potI	CDS	COG1177	36415	37260	-	[E] ABC-type spermidine/putrescine transport system, permease component
	potH	CDS	COG1176	37257	38219	-	[E] ABC-type spermidine/putrescine transport system, permease component
	potG	CDS	COG3842	38229	39308	-	[E] ABC-type spermidine/putrescine transport systems, ATPase components
	potF	CDS	COG0687	39486	40595	-	[E] Spermidine/putrescine-binding periplasmic protein   
1029
	cds-WP_161734274.1	CDS	ROG6463	40980	41459	-	NA
1030
	rimK	CDS	COG0189	41547	42449	-	[HJ] Glutathione synthase/Ribosomal protein S6 modification enzyme
	nfsA	CDS	COG0778	42470	43192	-	[C] Nitroreductase     
	cds-WP_161734280.1	CDS	NA	43209	43460	-	NA
1031
	cds-WP_003849263.1	CDS	COG0695	43715	43978	+	[O] Glutaredoxin and related proteins  
1032
	cds-WP_161734282.1	CDS	NA	44067	44432	-	NA
1033
	cds-WP_202604962.1	CDS	COG2985	44712	46379	+	[R] Predicted permease    
1034
	ybjG	CDS	COG0671	46782	47387	+	[I] Membrane-associated phospholipid phosphatase   
1035
	cds-WP_161734286.1	CDS	COG1686	47701	48903	-	[M] D-alanyl-D-alanine carboxypeptidase    
1036
	cds-WP_161734288.1	CDS	COG0560	49176	49832	+	[E] Phosphoserine phosphatase    
1037
	cds-WP_161734290.1	CDS	COG2133	49979	51115	-	[G] Glucose/sorbosone dehydrogenases    
1038
	cds-WP_161734292.1	CDS	ROG4587	51228	51887	-	NA
1039
	cds-WP_128085280.1	CDS	COG0288	52029	52664	-	[P] Carbonic anhydrase    
1040
	cds-WP_161734294.1	CDS	NA	52751	53035	+	NA
1041
	cds-WP_095707465.1	CDS	ROG2172	53100	53549	-	NA
	gsiD	CDS	COG1173	53546	54451	-	[EP] ABC-type dipeptide/oligopeptide/nickel transport systems, permease components
	gsiC	CDS	COG0601	54448	55377	-	[EP] ABC-type dipeptide/oligopeptide/nickel transport systems, permease components
	gsiB	CDS	COG0747	55424	56959	-	[E] ABC-type dipeptide transport system, periplasmic component
	cds-WP_161734300.1	CDS	COG1123	57014	58870	-	[R] ATPase components of various ABC-type transport
	cds-WP_161734302.1	CDS	COG1446	58890	59849	-	[E] Asparaginase     
1042
	moeA	CDS	NA	60106	61338	+	NA
1043
	cds-WP_150012547.1	CDS	COG4783	299	1762	+	[R] Putative Zn-dependent protease, contains TPR repeats
	arsC	CDS	COG1393	1807	2148	+	[P] Arsenate reductase and related proteins, glutaredoxin
1044
	hda	CDS	NA	2145	2846	-	NA
1045
	uraA	CDS	COG2233	2954	4237	-	[F] Xanthine/uracil permeases    
	upp	CDS	COG0035	4382	5008	-	[F] Uracil phosphoribosyltransferase    
1046
	purM	CDS	COG0150	5239	6279	+	[F] Phosphoribosylaminoimidazole (AIR) synthetase   
	purN	CDS	COG0299	6276	6914	+	[F] Folate-dependent phosphoribosylglycinamide formyltransferase PurN  
1047
	pstB_2	CDS	COG1117	7202	7975	-	[P] ABC-type phosphate transport system, ATPase component
	pstA_2	CDS	COG0581	7982	9616	-	[P] ABC-type phosphate transport system, permease component
	cds-WP_161734316.1	CDS	COG4590	9613	11700	-	[R] ABC-type uncharacterized transport system, permease component
1048
	ppk1	CDS	COG0855	11851	13911	+	[P] Polyphosphate kinase    
	ppx	CDS	COG0248	13917	15443	+	[FP] Exopolyphosphatase     
	tehB	CDS	COG0500	15485	16099	+	[QR] SAM-dependent methyltransferases    
1049
	cds-WP_202604965.1	CDS	NA	16174	16386	+	NA
1050
	mgtE	CDS	COG2239	16568	17953	+	[P] Mg/Co/Ni transporter MgtE (contains CBS domain)
1051
	cds-WP_161734326.1	CDS	ROG3866	17954	18451	-	NA
	cds-WP_135907869.1	CDS	NA	18472	18717	-	NA
1052
	cds-WP_022624131.1	CDS	COG5475	18895	19074	+	[S] Uncharacterized small protein   
1053
	cds-WP_161734328.1	CDS	ROG0881	19105	19878	-	NA
1054
	guaA	CDS	COG0519	20189	21769	-	[F] GMP synthase, PP-ATPase domain/subunit  
	guaB	CDS	COG0516	21838	23304	-	[F] IMP dehydrogenase/GMP reductase   
1055
	xseA	CDS	COG1570	23473	24846	+	[L] Exonuclease VII, large subunit  
1056
	cds-WP_161734334.1	CDS	COG3227	25130	26143	+	[E] Zinc metalloprotease (elastase)   
	cds-WP_161734336.1	CDS	NA	26140	26472	+	NA
1057
	cds-WP_161734338.1	CDS	COG4993	26519	28960	-	[G] Glucose dehydrogenase    
1058
	cds-WP_161734340.1	CDS	COG0675	29274	29495	-	[L] Transposase and inactivated derivatives  
1059
	der	CDS	COG1160	29558	31048	-	[R] Predicted GTPases    
	bamB	CDS	COG1520	31223	32404	-	[S] FOG: WD40-like repeat   
	cds-WP_202604968.1	CDS	COG2976	32424	33002	-	[S] Uncharacterized protein conserved in bacteria 
	hisS	CDS	COG0124	33081	34325	-	[J] Histidyl-tRNA synthetase    
	ispG	CDS	COG0821	34461	35582	-	[I] Enzyme involved in the deoxyxylulose pathway
	rodZ	CDS	COG1426	35620	36633	-	[S] Uncharacterized protein conserved in bacteria 
	pilW	CDS	COG3063	36623	37357	-	[NU] Tfp pilus assembly protein PilF 
	cds-WP_161734349.1	CDS	COG0820	37438	38607	-	[R] Predicted Fe-S-cluster redox enzyme  
1060
	ndk	CDS	COG0105	38794	39225	-	[F] Nucleoside diphosphate kinase   
1061
	pbpC	CDS	COG4953	39401	41686	-	[M] Membrane carboxypeptidase/penicillin-binding protein PbpC  
	cds-WP_161734353.1	CDS	COG2373	41738	46630	-	[R] Large extracellular alpha-helical protein  
1062
	sseA	CDS	COG2897	46777	47619	+	[P] Rhodanese-related sulfurtransferase    
1063
	sseB	CDS	ROG1492	47917	48681	-	NA
	pepB	CDS	COG0260	48728	50014	-	[E] Leucyl aminopeptidase    
1064
	cds-WP_161734361.1	CDS	COG1104	50174	51334	-	[E] Cysteine sulfinate desulfinase/cysteine desulfurase and related
	iscR	CDS	COG1959	51423	51920	-	[K] Predicted transcriptional regulator   
	trmJ	CDS	COG0565	52051	52803	-	[J] rRNA methylase    
1065
	suhB	CDS	COG0483	52936	53739	+	[G] Archaeal fructose-1,6-bisphosphatase and related enzymes of
1066
	cds-WP_161734365.1	CDS	ROG3147	53803	54816	-	NA
1067
	cds-WP_161734367.1	CDS	COG2215	55022	56002	-	[R] ABC-type uncharacterized transport system, permease component
	cds-WP_161734369.1	CDS	COG3683	55993	56619	-	[R] ABC-type uncharacterized transport system, periplasmic component
1068
	csiE	CDS	COG3711	56775	58043	+	[K] Transcriptional antiterminator    
1069
	cds-WP_161734374.1	CDS	NA	58025	59173	-	NA
1070
	cds-WP_161734376.1	CDS	NA	59302	60555	-	NA
1071
	cds-GU930_RS21585	CDS	NA	1	194	+	NA
1072
	cds-WP_237566709.1	CDS	COG1002	962	2410	+	[V] Type II restriction enzyme, methylase subunits
	cds-WP_161734385.1	CDS	NA	2440	5193	+	NA
	cds-WP_161734387.1	CDS	ROG0275	5180	9349	+	NA
	cds-WP_161734389.1	CDS	ROG0523	9391	11616	+	NA
1073
	cds-WP_161734391.1	CDS	COG0747	12454	14115	+	[E] ABC-type dipeptide transport system, periplasmic component
	cds-WP_161734393.1	CDS	COG0601	14169	15128	+	[EP] ABC-type dipeptide/oligopeptide/nickel transport systems, permease components
	cds-WP_161734459.1	CDS	COG1173	15128	16075	+	[EP] ABC-type dipeptide/oligopeptide/nickel transport systems, permease components
	cds-WP_161734395.1	CDS	COG0444	16072	17052	+	[EP] ABC-type dipeptide/oligopeptide/nickel transport system, ATPase component
	cds-WP_161734397.1	CDS	COG4608	17049	18119	+	[E] ABC-type oligopeptide transport system, ATPase component
1074
	cds-WP_161734399.1	CDS	NA	18252	19463	-	NA
1075
	katG	CDS	COG0376	19701	21920	-	[P] Catalase (peroxidase I)   
1076
	cds-WP_161734401.1	CDS	COG2141	22364	23386	-	[C] Coenzyme F420-dependent N5,N10-methylene tetrahydromethanopterin reductase and
1077
	cds-WP_161734463.1	CDS	COG3239	23595	24557	+	[I] Fatty acid desaturase   
	cds-WP_161734403.1	CDS	ROG6097	24550	25323	+	NA
1078
	cds-WP_161734405.1	CDS	COG1893	25504	26418	+	[H] Ketopantoate reductase    
1079
	cds-WP_161734407.1	CDS	COG1609	26545	27606	+	[K] Transcriptional regulators    
1080
	cds-WP_004571340.1	CDS	COG2926	27695	28021	-	[S] Uncharacterized protein conserved in bacteria 
1081
	cds-WP_161734409.1	CDS	COG1289	28182	29240	-	[S] Predicted membrane protein   
1082
	dacD	CDS	COG1686	29499	30662	-	[M] D-alanyl-D-alanine carboxypeptidase    
1083
	sbcB	CDS	COG2925	31232	32659	+	[L] Exonuclease I    
1084
	cds-WP_161734415.1	CDS	COG2610	32720	34075	-	[GE] H+/gluconate symporter and related permeases 
	cds-WP_161734417.1	CDS	COG3622	34200	34985	-	[G] Hydroxypyruvate isomerase    
	cds-WP_161734419.1	CDS	COG0235	34985	35629	-	[G] Ribulose-5-phosphate 4-epimerase and related epimerases and
	cds-WP_161734421.1	CDS	COG3395	35622	36884	-	[S] Uncharacterized protein conserved in bacteria 
	cds-WP_202604974.1	CDS	COG2084	36884	37750	-	[I] 3-hydroxyisobutyrate dehydrogenase and related beta-hydroxyacid dehydrogenases
1085
	cds-WP_161734424.1	CDS	COG1349	38057	38818	+	[KG] Transcriptional regulators of sugar metabolism 
1086
	cds-WP_161734426.1	CDS	COG0531	38868	40226	-	[E] Amino acid transporters   
1087
	cds-WP_161734428.1	CDS	COG0174	40630	42045	-	[E] Glutamine synthetase    
1088
	puuD	CDS	COG2071	42250	43017	+	[R] Predicted glutamine amidotransferases   
	puuR	CDS	COG1396	43010	43567	+	[K] Predicted transcriptional regulators   
	cds-WP_161734434.1	CDS	COG0665	43587	44864	+	[E] Glycine/D-amino acid oxidases (deaminating)  
1089
	cds-WP_161734436.1	CDS	COG0451	45033	45860	-	[MG] Nucleoside-diphosphate-sugar epimerases    
1090
	hisL	CDS	NA	46040	46087	+	NA
1091
	hisG	CDS	COG0040	46232	47131	+	[E] ATP phosphoribosyltransferase    
	hisD	CDS	COG0141	47135	48439	+	[E] Histidinol dehydrogenase    
	hisC	CDS	COG0079	48436	49512	+	[E] Histidinol-phosphate/aromatic aminotransferase and cobyric acid decarboxylase
	hisB	CDS	COG0131	49509	50576	+	[E] Imidazoleglycerol-phosphate dehydratase    
	hisH	CDS	COG0118	50576	51166	+	[E] Glutamine amidotransferase    
	hisA	CDS	COG0106	51166	51903	+	[E] Phosphoribosylformimino-5-aminoimidazole carboxamide ribonucleotide (ProFAR) isomerase 
	hisF	CDS	COG0107	51885	52661	+	[E] Imidazoleglycerol-phosphate synthase    
	hisIE	CDS	COG0139	52706	53266	+	[E] Phosphoribosyl-AMP cyclohydrolase    
1092
	cds-WP_202604977.1	CDS	NA	53376	53519	+	NA
	cds-WP_161734449.1	CDS	COG1396	53516	53848	+	[K] Predicted transcriptional regulators   
	cds-WP_237566710.1	CDS	COG2606	53895	54311	+	[S] Uncharacterized conserved protein   
1093
	cds-WP_161734453.1	CDS	COG0834	54378	55169	+	[ET] ABC-type amino acid transport/signal transduction systems,
1094
	cds-WP_161734455.1	CDS	COG3608	55276	56574	+	[R] Predicted deacylase    
1095
	gndA	CDS	COG0362	56610	58019	-	[G] 6-phosphogluconate dehydrogenase    
1096
	cds-GU930_RS10065	CDS	NA	58271	59527	-	NA
1097
	dbpA	CDS	COG0513	171	1493	+	[LKJ] Superfamily II DNA and RNA helicases
1098
	cds-WP_161734468.1	CDS	COG3111	1529	1921	-	[S] Uncharacterized conserved protein   
1099
	cds-WP_013356916.1	CDS	COG0835	2089	3051	+	[NT] Chemotaxis signal transduction protein  
1100
	cds-WP_202604978.1	CDS	ROG6035	3132	3281	+	NA
1101
	cds-WP_161734470.1	CDS	COG0840	3585	5162	+	[NT] Methyl-accepting chemotaxis protein   
1102
	cds-WP_098053076.1	CDS	ROG5189	5389	5559	-	NA
	cds-WP_003854408.1	CDS	COG1278	5563	5775	-	[K] Cold shock proteins   
1103
	cds-WP_237566711.1	CDS	ROG7878	6076	6411	-	NA
1104
	cds-WP_161734474.1	CDS	COG5434	6656	8410	-	[M] Endopolygalacturonase     
1105
	cds-WP_161734475.1	CDS	ROG0210	8615	8908	-	NA
	cds-WP_161734477.1	CDS	NA	8905	9252	-	NA
	cds-WP_013356911.1	CDS	NA	9249	9716	-	NA
1106
	cds-WP_161734481.1	CDS	COG2932	10623	11354	-	[K] Predicted transcriptional regulator   
1107
	proA	CDS	COG0014	11715	12968	-	[E] Gamma-glutamyl phosphate reductase   
	proB	CDS	COG0263	12979	14082	-	[E] Glutamate 5-kinase    
1108
	ompC	CDS	COG3203	14321	15433	+	[M] Outer membrane protein (porin)  
1109
	crl	CDS	NA	15842	16243	-	NA
1110
	frsA	CDS	NA	16375	17622	-	NA
1111
	gpt	CDS	COG2236	17738	18196	-	[R] Predicted phosphoribosyltransferases    
1112
	pepD	CDS	COG2195	18460	19908	+	[E] Di- and tripeptidases   
1113
	cds-WP_161734493.1	CDS	COG1129	20169	21674	+	[G] ABC-type sugar transport system, ATPase component
	cds-WP_237566712.1	CDS	COG1172	21563	22672	+	[G] Ribose/xylose/arabinose/galactoside ABC-type transport systems, permease components
	cds-WP_161734497.1	CDS	COG1879	22698	23765	+	[G] ABC-type sugar transport system, periplasmic component
1114
	dinB	CDS	COG0389	23802	24857	-	[L] Nucleotidyltransferase/DNA polymerase involved in DNA repair
1115
	dpaA	CDS	COG3034	25102	25845	+	[S] Uncharacterized protein conserved in bacteria 
1116
	cds-WP_013356897.1	CDS	COG0121	25816	26583	-	[R] Predicted glutamine amidotransferase   
	lpcA	CDS	COG0279	26635	27213	-	[G] Phosphoheptose isomerase    
1117
	fadE	CDS	COG1960	27467	29917	+	[I] Acyl-CoA dehydrogenases    
1118
	mtnK	CDS	COG4857	30313	31512	-	[R] Predicted kinase    
1119
	mtnA	CDS	COG0182	31634	32656	+	[J] Predicted translation initiation factor 2B subunit,
1120
	cds-WP_161734511.1	CDS	COG1791	32713	33255	-	[S] Uncharacterized conserved protein, contains double-stranded beta-helix
	mtnC	CDS	COG4229	33257	33940	-	[C] Predicted enolase-phosphatase    
	cds-WP_161734515.1	CDS	COG0235	33937	34551	-	[G] Ribulose-5-phosphate 4-epimerase and related epimerases and
1121
	cds-WP_161734517.1	CDS	COG0436	34893	36053	+	[E] Aspartate/tyrosine/aromatic aminotransferase    
	cds-WP_161734519.1	CDS	COG0388	36041	36808	+	[R] Predicted amidohydrolase    
1122
	uraH	CDS	COG2351	36832	37167	-	[R] Transthyretin-like protein    
	uraD	CDS	COG3195	37164	37658	-	[S] Uncharacterized protein conserved in bacteria 
	hpxK	CDS	COG0624	37661	38914	-	[E] Acetylornithine deacetylase/Succinyl-diaminopimelate desuccinylase and related deacylases
	cds-WP_161734527.1	CDS	COG0075	38911	40146	-	[E] Serine-pyruvate aminotransferase/archaeal aspartate aminotransferase  
	cds-WP_061061686.1	CDS	COG1126	40167	40898	-	[E] ABC-type polar amino acid transport system,
	cds-WP_161734556.1	CDS	COG0765	40879	41535	-	[E] ABC-type amino acid transport system, permease
	cds-WP_161734529.1	CDS	COG0765	41535	42203	-	[E] ABC-type amino acid transport system, permease
	cds-WP_161734531.1	CDS	COG0834	42214	42999	-	[ET] ABC-type amino acid transport/signal transduction systems,
1123
	hpxU	CDS	COG1737	43191	44030	-	[K] Transcriptional regulators    
1124
	cds-WP_161734535.1	CDS	COG0405	44169	45755	+	[E] Gamma-glutamyltransferase     
	hpxX	CDS	NA	45768	45950	+	NA
	cds-WP_161734539.1	CDS	COG0154	45947	47344	+	[J] Asp-tRNAAsn/Glu-tRNAGln amidotransferase A subunit and related
	hpxZ	CDS	ROG1349	47344	47724	+	NA
1125
	puuE	CDS	NA	47774	48727	-	NA
	hpxA	CDS	COG4126	48762	49493	-	[E] Hydantoin racemase    
	cds-WP_161734548.1	CDS	COG1802	49490	50212	-	[K] Transcriptional regulators    
1126
	cds-WP_161734550.1	CDS	COG1953	50357	51865	+	[FH] Cytosine/uracil/thiamine/allantoin permeases    
1127
	rna-GU930_RS10325	tRNA	NA	51915	51991	-	NA
1128
	dnaQ	CDS	COG0847	52126	52857	-	[L] DNA polymerase III, epsilon subunit and
1129
	rnhA	CDS	COG0328	52805	53377	+	[L] Ribonuclease HI    
1130
	cds-WP_150012952.1	CDS	COG0500	53359	54096	-	[QR] SAM-dependent methyltransferases    
1131
	gloB	CDS	COG0491	54139	54894	+	[R] Zn-dependent hydrolases, including glyoxylases  
1132
	mltD	CDS	COG1388	54966	56342	+	[M] FOG: LysM repeat   
1133
	cds-WP_237566713.1	CDS	COG3021	56451	57221	-	[S] Uncharacterized protein conserved in bacteria 
1134
	cds-WP_161734554.1	CDS	NA	57506	58408	+	NA
1135
	cds-WP_161734562.1	CDS	COG1309	1	560	-	[K] Transcriptional regulator    
1136
	cds-WP_161734564.1	CDS	ROG8102	665	1558	+	NA
1137
	cds-WP_161734566.1	CDS	COG0451	1673	2422	-	[MG] Nucleoside-diphosphate-sugar epimerases    
1138
	cds-WP_161734568.1	CDS	COG2814	2727	3923	+	[G] Arabinose efflux permease   
1139
	cspA_2	CDS	COG1278	4347	4559	+	[K] Cold shock proteins   
1140
	cds-WP_161734570.1	CDS	COG0095	4742	5758	-	[H] Lipoate-protein ligase A   
1141
	cds-WP_161734572.1	CDS	COG0697	5988	6899	+	[GER] Permeases of the drug/metabolite transporter (DMT)
1142
	cds-WP_161734574.1	CDS	NA	7045	8313	+	NA
	cds-WP_161734576.1	CDS	COG1082	8300	9361	+	[G] Sugar phosphate isomerases/epimerases   
	cds-WP_161734578.1	CDS	COG1609	9430	10410	+	[K] Transcriptional regulators    
1143
	cds-WP_161734580.1	CDS	COG1741	10574	11299	+	[R] Pirin-related protein    
1144
	cds-WP_161734582.1	CDS	COG0596	11341	12162	-	[R] Predicted hydrolases or acyltransferases (alpha/beta hydrolase
	cds-WP_161734585.1	CDS	NA	12213	13841	-	NA
	cds-WP_161734587.1	CDS	COG2259	13828	14250	-	[S] Predicted membrane protein   
	cds-WP_161734589.1	CDS	COG1574	14253	16130	-	[R] Predicted metal-dependent hydrolase with the TIM-barrel
1145
	cds-WP_010670331.1	CDS	COG1335	16420	17112	+	[Q] Amidases related to nicotinamidase  
1146
	cds-WP_161734592.1	CDS	COG4317	17175	17396	+	[S] Uncharacterized protein conserved in bacteria 
	cds-WP_161734595.1	CDS	COG4317	17399	17653	+	[S] Uncharacterized protein conserved in bacteria 
	cds-WP_161734598.1	CDS	COG4566	17697	18080	+	[T] Response regulator    
	cds-WP_161734601.1	CDS	COG2203	18080	23620	+	[T] FOG: GAF domain   
1147
	cds-WP_161734604.1	CDS	COG4566	23649	24269	-	[T] Response regulator    
1148
	fdhF	CDS	COG3383	25068	28040	+	[R] Uncharacterized anaerobic dehydrogenase   
	cds-WP_161734609.1	CDS	COG2427	28040	28525	+	[S] Uncharacterized conserved protein   
1149
	cds-WP_033769017.1	CDS	COG3791	28542	28952	-	[S] Uncharacterized conserved protein   
1150
	cds-WP_161734612.1	CDS	COG1349	29109	29879	-	[KG] Transcriptional regulators of sugar metabolism 
1151
	cds-WP_161734615.1	CDS	COG3038	30000	31151	+	[C] Cytochrome B561    
1152
	cds-WP_161734618.1	CDS	ROG5829	31234	31875	-	NA
	cds-WP_161734687.1	CDS	COG1595	31862	32416	-	[K] DNA-directed RNA polymerase specialized sigma subunit,
	cds-WP_161734621.1	CDS	COG4232	32488	33729	-	[OC] Thiol:disulfide interchange protein   
	cds-WP_161734625.1	CDS	COG1225	33754	34311	-	[O] Peroxiredoxin     
1153
	cds-WP_161734690.1	CDS	ROG0955	34679	35887	+	NA
1154
	cds-WP_010670343.1	CDS	COG3609	36160	36420	+	[K] Predicted transcriptional regulators containing the CopG/Arc/MetJ
	cds-WP_161734628.1	CDS	COG3668	36420	36734	+	[R] Plasmid stabilization system protein  
1155
	cds-WP_161734631.1	CDS	ROG2648	37097	37870	-	NA
1156
	cds-WP_161734634.1	CDS	COG0583	37970	38875	+	[K] Transcriptional regulator    
1157
	uca_2	CDS	COG0439	38980	42585	-	[I] Biotin carboxylase    
	cds-WP_161734640.1	CDS	COG3665	42714	43349	-	[S] Uncharacterized conserved protein   
	cds-WP_161734644.1	CDS	COG3665	43360	44088	-	[S] Uncharacterized conserved protein   
	cds-WP_161734647.1	CDS	COG1116	44085	44870	-	[P] ABC-type nitrate/sulfonate/bicarbonate transport system, ATPase component
	cds-WP_161734650.1	CDS	COG0600	44867	45682	-	[P] ABC-type nitrate/sulfonate/bicarbonate transport system, permease component
	cds-WP_161734653.1	CDS	COG4521	45707	46762	-	[P] ABC-type taurine transport system, periplasmic component
1158
	cds-WP_161734656.1	CDS	COG0614	47208	48257	+	[P] ABC-type Fe3+-hydroxamate transport system, periplasmic component
	cds-WP_161734692.1	CDS	COG0725	48257	48943	+	[P] ABC-type molybdate transport system, periplasmic component
1159
	cds-WP_161734659.1	CDS	COG0693	49006	49587	-	[R] Putative intracellular protease/amidase   
1160
	cds-WP_161734662.1	CDS	ROG0842	49754	50137	-	NA
1161
	cds-WP_161734665.1	CDS	COG1464	50411	51208	+	[P] ABC-type metal ion transport system, periplasmic
1162
	cds-WP_161734668.1	CDS	COG3645	51342	52049	-	[S] Uncharacterized phage-encoded protein   
1163
	cds-WP_033735722.1	CDS	COG0054	52440	52874	+	[H] Riboflavin synthase beta-chain   
	cds-WP_161734671.1	CDS	COG3558	52930	53403	+	[S] Uncharacterized protein conserved in bacteria 
1164
	cds-WP_161734674.1	CDS	NA	53447	53848	-	NA
1165
	cds-WP_161734678.1	CDS	NA	54209	54979	+	NA
1166
	cds-WP_161734681.1	CDS	ROG4156	55101	55490	+	NA
1167
	cds-WP_161734684.1	CDS	COG0334	55955	57229	+	[E] Glutamate dehydrogenase/leucine dehydrogenase   
1168
	cds-WP_237566715.1	CDS	NA	57226	57973	-	NA
1169
	cds-WP_161734696.1	CDS	COG4993	115	2472	+	[G] Glucose dehydrogenase    
1170
	cds-WP_161734700.1	CDS	COG4952	2770	3750	+	[M] Predicted sugar isomerase   
	cds-WP_161734703.1	CDS	COG1879	3806	4846	+	[G] ABC-type sugar transport system, periplasmic component
	cds-WP_161734706.1	CDS	COG1129	4863	6365	+	[G] ABC-type sugar transport system, ATPase component
	cds-WP_010244946.1	CDS	COG1172	6398	7369	+	[G] Ribose/xylose/arabinose/galactoside ABC-type transport systems, permease components
	cds-WP_161734709.1	CDS	COG1737	7369	8226	+	[K] Transcriptional regulators    
	cds-WP_161734712.1	CDS	COG0524	8229	9089	+	[G] Sugar kinases, ribokinase family  
1171
	cds-WP_161734715.1	CDS	COG2130	9131	10162	-	[R] Putative NADP-dependent oxidoreductases   
1172
	cds-WP_161734718.1	CDS	ROG3574	10584	10982	+	NA
1173
	cds-WP_237566716.1	CDS	ROG2379	11142	11621	+	NA
1174
	cds-WP_161734818.1	CDS	COG1349	11614	12363	-	[KG] Transcriptional regulators of sugar metabolism 
1175
	cds-WP_161734724.1	CDS	COG0494	12446	13030	+	[LR] NTP pyrophosphohydrolases including oxidative damage repair
1176
	cds-WP_161734727.1	CDS	COG1902	13073	14173	-	[C] NADH:flavin oxidoreductases, Old Yellow Enzyme family
1177
	cds-GU930_RS10705	CDS	NA	14396	14694	+	NA
1178
	uraH_2	CDS	COG2351	14727	15149	-	[R] Transthyretin-like protein    
1179
	cds-WP_161734733.1	CDS	NA	15677	15979	-	NA
1180
	cds-WP_161734736.1	CDS	COG1651	16057	16866	+	[O] Protein-disulfide isomerase    
1181
	fimA	CDS	COG3539	17837	18400	+	[NU] P pilus assembly protein, pilin FimA
	cds-WP_161734742.1	CDS	COG3539	18465	19046	+	[NU] P pilus assembly protein, pilin FimA
	cds-WP_161734744.1	CDS	COG3121	19076	19762	+	[NU] P pilus assembly protein, chaperone PapD
	fimD	CDS	COG3188	19848	22460	+	[NU] P pilus assembly protein, porin PapC
	cds-WP_161734750.1	CDS	COG3539	22457	23521	+	[NU] P pilus assembly protein, pilin FimA
	cds-WP_161734753.1	CDS	COG3539	23534	24097	+	[NU] P pilus assembly protein, pilin FimA
1182
	cds-WP_237566717.1	CDS	NA	25906	26424	+	NA
	cds-WP_161734756.1	CDS	COG3539	26444	26989	+	[NU] P pilus assembly protein, pilin FimA
	cds-WP_161734759.1	CDS	COG3121	27047	27793	+	[NU] P pilus assembly protein, chaperone PapD
	cds-WP_237566718.1	CDS	COG3188	27744	30326	+	[NU] P pilus assembly protein, porin PapC
	stbD	CDS	COG3539	30304	31656	+	[NU] P pilus assembly protein, pilin FimA
	cds-WP_161734764.1	CDS	COG3121	31622	32338	+	[NU] P pilus assembly protein, chaperone PapD
1183
	cds-WP_161734767.1	CDS	COG2105	32563	32898	+	[S] Uncharacterized conserved protein   
1184
	cds-WP_161734770.1	CDS	COG1289	33286	35331	-	[S] Predicted membrane protein   
1185
	cds-WP_161734773.1	CDS	ROG6730	35446	36828	-	NA
1186
	cds-WP_161734776.1	CDS	NA	37259	38146	+	NA
1187
	cds-WP_099257387.1	CDS	NA	38187	38393	-	NA
1188
	cds-WP_161734778.1	CDS	COG3550	38497	39810	-	[R] Uncharacterized protein related to capsule biosynthesis
	hipB	CDS	ROG6392	39810	40058	-	NA
1189
	cds-WP_161734783.1	CDS	COG0454	40239	40676	+	[KR] Histone acetyltransferase HPA2 and related acetyltransferases
1190
	cds-WP_161734785.1	CDS	COG0483	40710	41501	-	[G] Archaeal fructose-1,6-bisphosphatase and related enzymes of
	cds-WP_161734788.1	CDS	COG3842	41525	42586	-	[E] ABC-type spermidine/putrescine transport systems, ATPase components
	cds-WP_161734791.1	CDS	COG1178	42583	44808	-	[P] ABC-type Fe3+ transport system, permease component
	cds-WP_161734794.1	CDS	COG1840	44897	45919	-	[P] ABC-type Fe3+ transport system, periplasmic component
1191
	cds-WP_161734797.1	CDS	COG1609	46142	47176	+	[K] Transcriptional regulators    
1192
	cds-WP_161734799.1	CDS	COG1028	47441	48334	+	[IQR] Dehydrogenases with different specificities (related to
	cds-WP_161734802.1	CDS	COG3387	48427	50250	+	[G] Glucoamylase and related glycosyl hydrolases 
1193
	cds-WP_161734805.1	CDS	COG5654	50264	50761	-	[S] Uncharacterized conserved protein   
	cds-WP_161734809.1	CDS	COG5642	50761	51213	-	[S] Uncharacterized conserved protein   
1194
	cds-WP_161734812.1	CDS	COG1680	51301	52455	-	[V] Beta-lactamase class C and other penicillin
	cds-WP_161734815.1	CDS	NA	52486	52731	-	NA
1195
	cds-WP_202604983.1	CDS	COG0438	52799	53872	-	[M] Glycosyltransferase     
1196
	mpl	CDS	COG0773	272	1624	-	[M] UDP-N-acetylmuramate-alanine ligase    
1197
	fbp	CDS	COG0158	1793	2800	+	[G] Fructose-1,6-bisphosphatase     
1198
	cds-WP_161734838.1	CDS	COG0840	2859	4418	-	[NT] Methyl-accepting chemotaxis protein   
1199
	cds-WP_161734841.1	CDS	COG3755	4588	4998	+	[S] Uncharacterized protein conserved in bacteria 
1200
	cds-WP_013359160.1	CDS	COG2707	5060	5509	+	[S] Predicted membrane protein   
1201
	ppa	CDS	COG0221	5610	6140	+	[C] Inorganic pyrophosphatase    
1202
	cds-WP_013359161.1	CDS	COG2105	6200	6553	-	[S] Uncharacterized conserved protein   
	cds-WP_161734844.1	CDS	COG2911	6556	10323	-	[S] Uncharacterized protein conserved in bacteria 
	cds-WP_202604986.1	CDS	COG0729	10320	12035	-	[M] Outer membrane protein   
1203
	cds-WP_161734850.1	CDS	COG1253	12553	13875	+	[R] Hemolysins and related proteins containing CBS
1204
	cds-WP_003855513.1	CDS	ROG6034	13958	14164	-	NA
1205
	cds-WP_161734852.1	CDS	COG3054	14480	15037	+	[R] Predicted transcriptional regulator   
1206
	cysQ	CDS	COG1218	15104	15847	-	[P] 3'-Phosphoadenosine 5'-phosphosulfate (PAPS) 3'-phosphatase  
1207
	cds-WP_161734858.1	CDS	COG0737	16141	18084	+	[F] 5'-nucleotidase/2',3'-cyclic phosphodiesterase and related esterases 
1208
	fklB	CDS	COG0545	18131	18751	-	[O] FKBP-type peptidyl-prolyl cis-trans isomerases 1 
1209
	cds-WP_202604985.1	CDS	COG3061	19089	19649	+	[M] Cell envelope opacity-associated protein A 
1210
	rplI	CDS	COG0359	19732	20181	-	[J] Ribosomal protein L9   
	rpsR	CDS	COG0238	20221	20448	-	[J] Ribosomal protein S18   
	priB	CDS	COG2965	20453	20749	-	[L] Primosomal replication protein N  
	rpsF	CDS	COG0360	20777	21172	-	[J] Ribosomal protein S6   
1211
	cds-WP_013359170.1	CDS	NA	21577	21783	+	NA
1212
	yjfP	CDS	COG1073	21833	22582	-	[R] Hydrolases of the alpha/beta superfamily 
1213
	cds-WP_161734871.1	CDS	COG0840	22742	24673	+	[NT] Methyl-accepting chemotaxis protein   
	bsmA	CDS	ROG5059	24730	25056	+	NA
1214
	cds-WP_161734877.1	CDS	COG1960	25030	26658	-	[I] Acyl-CoA dehydrogenases    
1215
	rlmB	CDS	COG0566	26879	27613	-	[J] rRNA methylases    
	rnr	CDS	COG0557	27695	30190	-	[K] Exoribonuclease R    
	nsrR	CDS	COG1959	30207	30611	-	[K] Predicted transcriptional regulator   
1216
	cds-WP_031592738.1	CDS	COG0104	30869	32167	-	[F] Adenylosuccinate synthase    
1217
	cds-WP_010256126.1	CDS	COG3242	32334	32534	-	[S] Uncharacterized protein conserved in bacteria 
1218
	hflC	CDS	COG0330	32591	33595	-	[O] Membrane protease subunits, stomatin/prohibitin homologs 
	hflK	CDS	COG0330	33599	34837	-	[O] Membrane protease subunits, stomatin/prohibitin homologs 
1219
	hflX	CDS	COG2262	35065	36345	-	[R] GTPases     
	hfq	CDS	COG1923	36418	36729	-	[R] Uncharacterized host factor I protein 
	miaA	CDS	COG0324	36833	37783	-	[J] tRNA delta(2)-isopentenylpyrophosphate transferase   
	mutL	CDS	COG0323	37776	39635	-	[L] DNA mismatch repair enzyme (predicted ATPase)
	amiB	CDS	COG0860	39682	41352	-	[M] N-acetylmuramoyl-L-alanine amidase    
	tsaE	CDS	COG0802	41349	41825	-	[R] Predicted ATPase or kinase  
	nnr	CDS	COG0063	41822	43342	-	[G] Predicted sugar kinase   
1220
	queG	CDS	COG1600	43341	44480	+	[C] Uncharacterized Fe-S protein   
1221
	rna-GU930_RS11090	tRNA	NA	44831	44906	-	NA
	rna-GU930_RS11095	tRNA	NA	44932	45007	-	NA
	rna-GU930_RS11100	tRNA	NA	45038	45113	-	NA
1222
	orn	CDS	COG1949	45268	45816	-	[A] Oligoribonuclease (3'->5' exoribonuclease)   
1223
	rsgA	CDS	COG1162	45933	46967	+	[R] Predicted GTPases    
1224
	asd	CDS	COG0688	47162	48037	+	[I] Phosphatidylserine decarboxylase    
	mscM	CDS	COG3264	48070	51381	+	[M] Small-conductance mechanosensitive channel   
1225
	mdh	CDS	COG0039	51430	52368	-	[C] Malate/lactate dehydrogenases    
1226
	argR	CDS	NA	52809	53279	+	NA
1227
	cds-WP_161734948.1	CDS	NA	154	762	-	NA
1228
	rna-GU930_RS11140	tRNA	NA	1028	1103	-	NA
1229
	cds-WP_161734950.1	CDS	COG0300	1306	2097	-	[R] Short-chain dehydrogenases of various substrate specificities
1230
	cds-WP_161734953.1	CDS	COG1309	2234	2818	+	[K] Transcriptional regulator    
	mug	CDS	COG3663	2815	3333	+	[L] G:T/U mismatch-specific DNA glycosylase  
1231
	rpoD	CDS	COG0568	3409	5250	-	[K] DNA-directed RNA polymerase, sigma subunit (sigma70/sigma32)
	dnaG	CDS	COG0358	5482	7227	-	[L] DNA primase (bacterial type)  
	rpsU	CDS	COG0828	7346	7561	-	[J] Ribosomal protein S21   
1232
	tsaD	CDS	COG0533	7839	8852	+	[O] Metal-dependent proteases with possible chaperone activity
1233
	plsY	CDS	COG0344	8882	9487	-	[S] Predicted membrane protein   
1234
	folB	CDS	COG1539	9596	9955	+	[H] Dihydroneopterin aldolase    
1235
	bacA	CDS	COG1968	10147	10965	+	[V] Uncharacterized bacitracin resistance protein  
1236
	cds-WP_237566719.1	CDS	COG0617	10981	12282	-	[J] tRNA nucleotidyltransferase/poly(A) polymerase   
1237
	cds-WP_008925741.1	CDS	COG3103	12372	12992	-	[T] SH3 domain protein   
1238
	cds-WP_161734964.1	CDS	COG3025	13264	14574	+	[S] Uncharacterized conserved protein   
	glnE	CDS	COG1391	14608	17460	+	[OT] Glutamine synthetase adenylyltransferase   
	hldE	CDS	COG2870	17531	18955	+	[M] ADP-heptose synthase, bifunctional sugar kinase/adenylyltransferase 
1239
	cds-WP_161734973.1	CDS	COG2960	18994	19389	-	[S] Uncharacterized protein conserved in bacteria 
1240
	ribB	CDS	COG0108	19829	20485	+	[H] 3,4-dihydroxy-2-butanone 4-phosphate synthase   
1241
	ygiD	CDS	COG3384	20721	21506	+	[S] Uncharacterized conserved protein   
1242
	cds-WP_161734981.1	CDS	COG0754	21560	22720	-	[E] Glutathionylspermidine synthase    
	cds-WP_033733914.1	CDS	COG5463	22728	23399	-	[S] Predicted integral membrane protein  
1243
	tolC	CDS	ROG3774	23542	25008	-	NA
1244
	nudF	CDS	COG0494	25221	25856	+	[LR] NTP pyrophosphohydrolases including oxidative damage repair
	cds-WP_061063379.1	CDS	COG3151	25853	26278	+	[S] Uncharacterized protein conserved in bacteria 
	cpdA	CDS	COG1409	26321	27148	+	[R] Predicted phosphohydrolases    
	yqiA	CDS	COG3150	27161	27733	+	[R] Predicted esterase    
	parE	CDS	COG0187	27783	29678	+	[L] Type IIA topoisomerase (DNA gyrase/topo II,
	cds-WP_202604994.1	CDS	COG0583	29721	30671	+	[K] Transcriptional regulator    
1245
	cds-WP_013359050.1	CDS	COG1359	31050	31358	-	[S] Uncharacterized conserved protein   
	cds-WP_150014764.1	CDS	COG2249	31407	31988	-	[R] Putative NADPH-quinone reductase (modulator of drug
1246
	cds-WP_161735046.1	CDS	COG0834	32103	32918	+	[ET] ABC-type amino acid transport/signal transduction systems,
1247
	parC	CDS	COG0188	33111	35384	+	[L] Type IIA topoisomerase (DNA gyrase/topo II,
	cds-WP_161734996.1	CDS	COG0204	35430	36167	+	[I] 1-acyl-sn-glycerol-3-phosphate acyltransferase    
1248
	ftsP	CDS	COG2132	36310	37740	+	[Q] Putative multicopper oxidases   
1249
	dkgA	CDS	COG0656	37832	38656	-	[R] Aldo/keto reductases, related to diketogulonate reductase
1250
	cds-WP_013359043.1	CDS	COG2207	38860	39768	+	[K] AraC-type DNA-binding domain-containing proteins  
1251
	cds-WP_033733897.1	CDS	COG0586	39799	40461	-	[S] Uncharacterized membrane-associated protein   
1252
	metC	CDS	COG0626	40637	41827	-	[E] Cystathionine beta-lyases/cystathionine gamma-synthases   
1253
	cds-WP_161735008.1	CDS	COG1593	42236	43522	-	[G] TRAP-type C4-dicarboxylate transport system, large permease
	cds-WP_161735011.1	CDS	COG3090	43537	44043	-	[G] TRAP-type C4-dicarboxylate transport system, small permease
	cds-WP_161735014.1	CDS	COG1638	44093	45064	-	[G] TRAP-type C4-dicarboxylate transport system, periplasmic component
1254
	exbB	CDS	COG0811	45414	46136	+	[U] Biopolymer transport proteins   
	exbD	CDS	COG0848	46143	46565	+	[U] Biopolymer transport protein   
1255
	cds-WP_161735020.1	CDS	COG0477	46802	48124	+	[GEPR] Permeases of the major facilitator superfamily
1256
	cds-WP_161735024.1	CDS	COG5430	48121	49098	-	[S] Uncharacterized secreted protein   
	cds-WP_161735027.1	CDS	COG3188	49095	51542	-	[NU] P pilus assembly protein, porin PapC
	cds-WP_161735035.1	CDS	ROG8001	51550	52248	-	NA
	cds-WP_202604996.1	CDS	COG5430	52274	52768	-	[S] Uncharacterized secreted protein   
	cds-WP_161735041.1	CDS	COG5430	52812	53381	-	[S] Uncharacterized secreted protein   
1257
	cds-WP_161735049.1	CDS	COG2207	219	1088	-	[K] AraC-type DNA-binding domain-containing proteins  
1258
	cds-WP_161735052.1	CDS	COG0697	1266	2165	+	[GER] Permeases of the drug/metabolite transporter (DMT)
1259
	cds-WP_090958994.1	CDS	NA	2201	2434	-	NA
1260
	cds-WP_161735054.1	CDS	NA	2719	3945	+	NA
1261
	cds-WP_161735057.1	CDS	COG3386	3991	4866	-	[G] Gluconolactonase     
1262
	cds-WP_161735060.1	CDS	COG5633	5378	5659	-	[R] Predicted periplasmic lipoprotein   
1263
	cds-WP_161735063.1	CDS	ROG0843	5925	6731	-	NA
	cds-WP_013358635.1	CDS	COG0589	6741	7193	-	[T] Universal stress protein UspA and related
	cds-WP_161735066.1	CDS	COG1414	7201	7986	-	[K] Transcriptional regulator    
1264
	cds-WP_161735069.1	CDS	NA	8136	9734	+	NA
	cds-WP_161735072.1	CDS	COG1566	9737	10765	+	[V] Multidrug resistance efflux pump  
1265
	cds-WP_154210739.1	CDS	NA	10982	11041	+	NA
1266
	alaC	CDS	COG0436	11093	12325	-	[E] Aspartate/tyrosine/aromatic aminotransferase    
	cds-WP_161735077.1	CDS	COG1670	12441	12965	-	[J] Acetyltransferases, including N-acetylases of ribosomal proteins
1267
	cds-WP_161735149.1	CDS	COG3275	13243	14913	+	[T] Putative regulator of cell autolysis 
	cds-WP_003848909.1	CDS	COG3279	14910	15638	+	[KT] Response regulator of the LytR/AlgR family
1268
	glk	CDS	COG0837	15775	16740	-	[G] Glucokinase     
1269
	ipdC	CDS	COG3961	16901	18553	-	[GHR] Pyruvate decarboxylase and related thiamine pyrophosphate-requiring
1270
	mgrA	CDS	COG0667	18773	19762	+	[C] Predicted oxidoreductases (related to aryl-alcohol dehydrogenases)
1271
	cds-WP_161735085.1	CDS	ROG8068	19933	20328	+	NA
1272
	cds-WP_161735088.1	CDS	COG1914	20375	21616	-	[P] Mn2+ and Fe2+ transporters of the
1273
	cds-WP_013358646.1	CDS	COG1972	21986	23176	+	[F] Nucleoside permease    
1274
	rna-GU930_RS11495	tRNA	NA	23475	23550	-	NA
	rna-GU930_RS11500	tRNA	NA	23595	23670	-	NA
1275
	cds-WP_013358647.1	CDS	COG2116	24029	24817	+	[P] Formate/nitrite family of transporters  
1276
	cds-WP_202604997.1	CDS	ROG3866	24959	25282	+	NA
1277
	gltX	CDS	COG0008	25318	26733	-	[J] Glutamyl- and glutaminyl-tRNA synthetases  
1278
	rna-GU930_RS11520	tRNA	NA	27006	27081	+	NA
	rna-GU930_RS11525	tRNA	NA	27122	27197	+	NA
	rna-GU930_RS11530	tRNA	NA	27232	27307	+	NA
	rna-GU930_RS11535	tRNA	NA	27312	27387	+	NA
1279
	cds-WP_161735151.1	CDS	ROG7158	28198	28539	+	NA
1280
	cds-WP_161735096.1	CDS	COG0583	28536	29456	-	[K] Transcriptional regulator    
1281
	cds-WP_161735099.1	CDS	COG0385	29552	30562	+	[R] Predicted Na+-dependent transporter   
1282
	cds-WP_003848878.1	CDS	COG3530	30590	30808	-	[S] Uncharacterized protein conserved in bacteria 
	ligA	CDS	COG0272	30810	32828	-	[L] NAD-dependent DNA ligase (contains BRCT domain
	zipA	CDS	COG3115	32904	33893	-	[D] Cell division protein   
1283
	cysZ	CDS	COG2981	34112	34879	+	[E] Uncharacterized protein involved in cysteine biosynthesis
1284
	cysK	CDS	COG0031	35021	35989	+	[E] Cysteine synthase    
1285
	ptsH	CDS	COG1925	36377	36634	+	[G] Phosphotransferase system, HPr-related proteins  
	ptsI	CDS	COG1080	36796	38523	+	[G] Phosphoenolpyruvate-protein kinase (PTS system EI component
	crr	CDS	COG2190	38566	39066	+	[G] Phosphotransferase system IIA components  
1286
	cds-WP_161735114.1	CDS	COG2205	39128	40468	-	[T] Osmosensitive K+ channel histidine kinase 
	cds-WP_161735117.1	CDS	COG0745	40465	41145	-	[TK] Response regulators consisting of a CheY-like
1287
	cysM	CDS	COG0031	41315	42163	-	[E] Cysteine synthase    
	cysA	CDS	COG1118	42281	43369	-	[P] ABC-type sulfate/molybdate transport systems, ATPase component
	cysW	CDS	COG4208	43359	44234	-	[P] ABC-type sulfate transport system, permease component
	cysT	CDS	COG0555	44234	45067	-	[O] ABC-type sulfate transport system, permease component
	cds-WP_161735132.1	CDS	COG4150	45067	46083	-	[P] ABC-type sulfate transport system, periplasmic component
1288
	cds-WP_161735135.1	CDS	COG3133	46337	46954	-	[M] Outer membrane lipoprotein   
1289
	cds-WP_202604999.1	CDS	ROG4313	47020	47460	-	NA
	cds-WP_003848834.1	CDS	COG0454	47477	47902	-	[KR] Histone acetyltransferase HPA2 and related acetyltransferases
1290
	amiA	CDS	COG0860	48110	48958	+	[M] N-acetylmuramoyl-L-alanine amidase    
	hemF	CDS	COG0408	49059	49973	+	[H] Coproporphyrinogen III oxidase   
1291
	tal_2	CDS	COG0176	50320	51270	+	[G] Transaldolase     
	tkt	CDS	COG0021	51328	53321	+	[G] Transketolase     
1292
	cds-WP_202605000.1	CDS	NA	1	368	-	NA
1293
	cds-WP_161735155.1	CDS	COG2272	586	2106	-	[I] Carboxylesterase type B   
1294
	cds-WP_161735158.1	CDS	COG5383	2534	3877	-	[S] Uncharacterized protein conserved in bacteria 
1295
	cds-GU930_RS11685	CDS	ROG2472	3945	5278	-	NA
1296
	cds-WP_161735160.1	CDS	COG0583	5601	6521	+	[K] Transcriptional regulator    
1297
	smrA	CDS	COG2840	6518	7084	-	[S] Uncharacterized protein conserved in bacteria 
1298
	cds-WP_010244686.1	CDS	COG0664	7402	8154	+	[T] cAMP-binding proteins - catabolite gene activator
	uspE	CDS	COG0589	8272	9228	+	[T] Universal stress protein UspA and related
1299
	pntB	CDS	COG1282	9276	10664	-	[C] NAD/NADP transhydrogenase beta subunit  
	pntA	CDS	COG3288	10668	12200	-	[C] NAD/NADP transhydrogenase alpha subunit  
1300
	ydgH	CDS	NA	12740	13693	+	NA
1301
	cds-WP_161735174.1	CDS	COG0531	13898	15289	+	[E] Amino acid transporters   
1302
	cds-WP_202605001.1	CDS	NA	15309	15746	-	NA
1303
	rstA	CDS	COG0745	15901	16626	+	[TK] Response regulators consisting of a CheY-like
	rstB	CDS	COG2205	16623	17924	+	[T] Osmosensitive K+ channel histidine kinase 
	cds-GU930_RS11745	CDS	COG2317	17944	19431	+	[E] Zn-dependent carboxypeptidase    
1304
	asr	CDS	NA	19591	20112	+	NA
1305
	cds-WP_008925243.1	CDS	COG3591	20407	21216	+	[E] V8-like Glu-specific endopeptidase   
1306
	hrpA	CDS	COG1643	21271	25173	-	[L] HrpA-like helicases    
1307
	cds-WP_161735191.1	CDS	COG1182	25430	26029	+	[I] Acyl carrier protein phosphodiesterase  
1308
	cds-WP_161735194.1	CDS	COG3784	26094	26432	-	[S] Uncharacterized protein conserved in bacteria 
	cds-WP_009090058.1	CDS	ROG0130	26444	26632	-	NA
	cds-WP_202605002.1	CDS	ROG3879	26629	29247	-	NA
1309
	cds-WP_161735199.1	CDS	COG1052	29402	30394	+	[CHR] Lactate dehydrogenase and related dehydrogenases 
1310
	cds-WP_003853763.1	CDS	COG3042	30441	30716	-	[R] Putative hemolysin    
1311
	cds-WP_150010231.1	CDS	COG1285	30901	31557	+	[S] Uncharacterized membrane protein   
1312
	ttcA	CDS	COG0037	33159	34094	+	[D] Predicted ATPase of the PP-loop superfamily
1313
	zntB	CDS	COG0598	34586	35512	-	[P] Mg2+ and Co2+ transporters  
1314
	cds-WP_161735245.1	CDS	COG4166	35688	37307	-	[E] ABC-type oligopeptide transport system, periplasmic component
1315
	mpaA	CDS	COG2866	37460	38167	+	[E] Predicted carboxypeptidase    
1316
	ycjG	CDS	COG4948	38142	39125	-	[MR] L-alanine-DL-glutamate epimerase and related enzymes of
1317
	tpx	CDS	COG2077	39272	39775	+	[O] Peroxiredoxin     
1318
	tyrR	CDS	COG3283	40105	41670	-	[KE] Transcriptional regulator of aromatic amino acids
1319
	cds-WP_161735219.1	CDS	COG2246	41900	42256	+	[S] Predicted membrane protein   
	cds-WP_161735221.1	CDS	COG0463	42256	43206	+	[M] Glycosyltransferases involved in cell wall biogenesis
	cds-WP_161735224.1	CDS	NA	43255	44673	+	NA
1320
	cds-WP_161735227.1	CDS	COG3768	44716	45777	-	[S] Predicted membrane protein   
	cds-WP_161735230.1	CDS	COG3106	45774	47171	-	[R] Predicted ATPase    
	pspD	CDS	COG2246	47152	47400	-	[S] Predicted membrane protein   
	pspC	CDS	COG1983	47456	47806	-	[KT] Putative stress-responsive transcriptional regulator  
	pspB	CDS	ROG0730	47803	48030	-	NA
	pspA	CDS	COG1842	48066	48731	-	[KT] Phage shock protein A (IM30), suppresses
1321
	pspF	CDS	COG1221	48896	49897	+	[KT] Transcriptional regulators containing an AAA-type ATPase
1322
	cds-WP_161735241.1	CDS	NA	49990	51225	-	NA
1323
	cds-WP_237566721.1	CDS	COG0477	1	1338	+	[GEPR] Permeases of the major facilitator superfamily
1324
	cds-WP_003852530.1	CDS	COG1666	1812	2303	-	[S] Uncharacterized protein conserved in bacteria 
1325
	panE	CDS	COG1893	2439	3359	+	[H] Ketopantoate reductase    
	yajL	CDS	COG0693	3313	3909	+	[R] Putative intracellular protease/amidase   
1326
	thiI	CDS	COG0301	3990	5438	-	[H] Thiamine biosynthesis ATP pyrophosphatase  
1327
	xseB	CDS	COG1722	5671	5913	+	[L] Exonuclease VII small subunit  
	ispA	CDS	COG0142	5913	6812	+	[H] Geranylgeranyl pyrophosphate synthase   
	dxs	CDS	COG1154	6832	8697	+	[HI] Deoxyxylulose-5-phosphate synthase    
1328
	cds-WP_161735259.1	CDS	COG0667	8779	9753	+	[C] Predicted oxidoreductases (related to aryl-alcohol dehydrogenases)
1329
	pgpA	CDS	COG1267	9813	10352	-	[I] Phosphatidylglycerophosphatase A and related proteins 
	thiL	CDS	COG0611	10297	11274	-	[H] Thiamine monophosphate kinase   
	nusB	CDS	COG0781	11330	11749	-	[K] Transcription termination factor   
	ribE	CDS	COG0054	11769	12239	-	[H] Riboflavin synthase beta-chain   
	ribD	CDS	COG1985	12330	13430	-	[H] Pyrimidine reductase, riboflavin biosynthesis  
	nrdR	CDS	COG1327	13434	13883	-	[K] Predicted transcriptional regulator, consists of a
1330
	lysM	CDS	COG1652	14070	14507	+	[S] Uncharacterized protein containing LysM domain 
	cds-WP_161735270.1	CDS	ROG6659	14524	15102	+	NA
1331
	secF	CDS	COG0341	15162	16073	-	[U] Preprotein translocase subunit SecF  
	secD	CDS	COG0342	16141	17955	-	[U] Preprotein translocase subunit SecD  
	yajC	CDS	COG1862	18014	18346	-	[U] Preprotein translocase subunit YajC  
	tgt	CDS	COG0343	18346	19446	-	[J] Queuine/archaeosine tRNA-ribosyltransferase    
	queA	CDS	COG0809	19574	20644	-	[J] S-adenosylmethionine:tRNA-ribosyltransferase-isomerase (queuine synthetase)   
1332
	cds-WP_161735276.1	CDS	COG3124	20748	21329	+	[S] Uncharacterized protein conserved in bacteria 
1333
	cds-WP_161735280.1	CDS	COG0483	21538	22350	+	[G] Archaeal fructose-1,6-bisphosphatase and related enzymes of
	cds-WP_161735282.1	CDS	ROG1885	22351	23607	+	NA
1334
	proY	CDS	COG1113	24130	25482	-	[E] Gamma-aminobutyrate permease and related permeases 
	brnQ	CDS	COG1114	25553	26872	-	[E] Branched-chain amino acid permeases  
1335
	cds-WP_161735286.1	CDS	COG0620	27264	28370	-	[E] Methionine synthase II (cobalamin-independent)  
1336
	cds-WP_161735288.1	CDS	COG0226	28534	29454	-	[P] ABC-type phosphate transport system, periplasmic component
	phoR	CDS	COG2205	29474	30805	-	[T] Osmosensitive K+ channel histidine kinase 
	phoB	CDS	COG0745	30802	31491	-	[TK] Response regulators consisting of a CheY-like
1337
	sbcD	CDS	COG0420	31689	32888	+	[L] DNA repair exonuclease   
	cds-WP_161735294.1	CDS	COG0419	32885	36559	+	[L] ATPase involved in DNA repair 
1338
	cds-WP_202605007.1	CDS	COG4380	36589	37227	-	[S] Uncharacterized protein conserved in bacteria 
	cds-WP_161735297.1	CDS	COG4259	37242	37601	-	[S] Uncharacterized protein conserved in bacteria 
	cds-WP_161735299.1	CDS	COG1462	37613	38290	-	[M] Uncharacterized protein involved in formation of
1339
	cds-WP_161735301.1	CDS	COG3064	38445	38837	+	[M] Membrane protein involved in colicin uptake
1340
	cds-WP_161735303.1	CDS	COG2207	38834	39901	-	[K] AraC-type DNA-binding domain-containing proteins  
1341
	cds-WP_161735324.1	CDS	COG2334	40064	41068	-	[R] Putative homoserine kinase type II (protein
1342
	eat	CDS	COG0531	41318	42682	+	[E] Amino acid transporters   
1343
	mak	CDS	COG1940	42767	43678	-	[KG] Transcriptional regulator/sugar kinase   
1344
	rdgC	CDS	COG2974	43825	44736	+	[L] DNA recombination-dependent growth factor C 
1345
	ppnP	CDS	COG3123	44797	45093	-	[S] Uncharacterized protein conserved in bacteria 
1346
	cds-WP_161735308.1	CDS	NA	45341	45532	-	NA
1347
	aroL	CDS	COG0703	45644	46168	-	[E] Shikimate kinase    
1348
	cds-WP_161735312.1	CDS	COG3416	46485	47213	+	[S] Uncharacterized protein conserved in bacteria 
1349
	cds-WP_003850071.1	CDS	COG1671	47210	47665	-	[S] Uncharacterized protein conserved in bacteria 
1350
	proC	CDS	COG0345	47834	48646	+	[E] Pyrroline-5-carboxylate reductase    
1351
	cds-WP_202605005.1	CDS	COG0446	48700	50286	-	[R] Uncharacterized NAD(FAD)-dependent dehydrogenases   
1352
	cds-WP_161735318.1	CDS	NA	50445	50747	-	NA
1353
	cds-WP_161735326.1	CDS	NA	260	1378	+	NA
	cds-WP_064690004.1	CDS	NA	1378	1914	+	NA
1354
	cds-GU930_RS12155	CDS	ROG1814	2048	2713	-	NA
1355
	cds-WP_237566725.1	CDS	COG3459	2749	3225	+	[G] Cellobiose phosphorylase    
1356
	ddlA	CDS	COG1181	3451	4548	+	[M] D-alanine-D-alanine ligase and related ATP-grasp enzymes
1357
	cds-WP_161735330.1	CDS	COG2199	4569	5990	-	[T] FOG: GGDEF domain   
1358
	cds-WP_161735332.1	CDS	COG0659	6260	7735	-	[P] Sulfate permease and related transporters (MFS
	cds-WP_161735333.1	CDS	COG0288	7732	8367	-	[P] Carbonic anhydrase    
1359
	cds-WP_161735391.1	CDS	COG2503	8947	9756	-	[R] Predicted secreted acid phosphatase  
1360
	cds-WP_161735335.1	CDS	COG1496	9863	10570	+	[S] Uncharacterized conserved protein   
1361
	cds-WP_161735337.1	CDS	COG1902	10764	12782	+	[C] NADH:flavin oxidoreductases, Old Yellow Enzyme family
1362
	rlmG	CDS	COG2813	12783	13901	-	[J] 16S RNA G1207 methylase RsmC 
1363
	cds-WP_161735341.1	CDS	COG1451	13985	14488	+	[R] Predicted metal-dependent hydrolase   
1364
	cds-WP_202605009.1	CDS	COG0038	14485	16137	-	[P] Chloride channel protein EriC  
1365
	cds-WP_202605010.1	CDS	COG0673	16290	17306	+	[R] Predicted dehydrogenases and related proteins 
1366
	cds-WP_161735347.1	CDS	COG0861	17562	18530	+	[P] Membrane protein TerC, possibly involved in
1367
	sstT	CDS	COG3633	18766	19998	+	[E] Na+/serine symporter    
1368
	cds-WP_161735351.1	CDS	COG2721	20293	21783	-	[G] Altronate dehydratase    
	cds-WP_161735352.1	CDS	COG0246	21788	23236	-	[G] Mannitol-1-phosphate/altronate dehydrogenases    
	uxaC	CDS	COG1904	23239	24654	-	[G] Glucuronate isomerase    
1369
	cds-WP_161735356.1	CDS	COG2271	25054	26358	+	[G] Sugar phosphate permease   
1370
	exuR	CDS	COG2186	26445	27221	+	[K] Transcriptional regulators    
1371
	cds-WP_161735358.1	CDS	COG0586	27545	28219	+	[S] Uncharacterized membrane-associated protein   
	mzrA	CDS	COG0342	28219	28566	+	[U] Preprotein translocase subunit SecD  
1372
	cds-WP_161735362.1	CDS	ROG4156	28757	29131	+	NA
	cds-WP_089414886.1	CDS	COG4575	29167	29472	+	[S] Uncharacterized conserved protein   
	cds-WP_161735364.1	CDS	COG5393	29475	29870	+	[S] Predicted membrane protein   
	cds-WP_033733988.1	CDS	NA	29870	30154	+	NA
1373
	cds-WP_161735393.1	CDS	COG2259	30356	30769	+	[S] Predicted membrane protein   
	cds-WP_161735366.1	CDS	COG0435	30846	31820	+	[O] Predicted glutathione S-transferase   
1374
	rsmI	CDS	COG0313	32291	33157	-	[R] Predicted methyltransferases    
1375
	cds-WP_161735368.1	CDS	COG3107	33220	35262	+	[R] Putative lipoprotein    
	cds-WP_161735370.1	CDS	COG0792	35220	35615	+	[L] Predicted endonuclease distantly related to archaeal
	diaA	CDS	COG0279	35630	36217	+	[G] Phosphoheptose isomerase    
	yraP	CDS	COG2823	36232	36804	+	[R] Predicted periplasmic or secreted lipoprotein 
1376
	cds-WP_161735374.1	CDS	COG1741	36857	37561	-	[R] Pirin-related protein    
1377
	cds-WP_013359142.1	CDS	COG0583	37691	38590	+	[K] Transcriptional regulator    
1378
	cds-WP_202605011.1	CDS	COG3711	38613	40562	-	[K] Transcriptional antiterminator    
1379
	cds-WP_161735378.1	CDS	ROG1892	40631	41371	-	NA
	cds-WP_161735379.1	CDS	COG1921	41368	42489	-	[E] Selenocysteine synthase [seryl-tRNASer selenium transferase] 
	cds-WP_161735381.1	CDS	COG3964	42473	43603	-	[R] Predicted amidohydrolase    
	cds-WP_010256482.1	CDS	ROG6245	43648	44289	-	NA
	cds-WP_161735383.1	CDS	ROG6269	44301	45077	-	NA
1380
	cds-WP_013359149.1	CDS	ROG6603	45205	45504	-	NA
	cds-WP_010256477.1	CDS	ROG8490	45507	45863	-	NA
	cds-WP_202605008.1	CDS	ROG7495	45877	46266	-	NA
1381
	cybC	CDS	COG3783	46507	46893	-	[C] Soluble cytochrome b562   
1382
	pmbA	CDS	COG0312	46957	48297	-	[R] Predicted Zn-dependent proteases and their inactivated
1383
	cds-WP_013359154.1	CDS	COG3028	48413	48958	+	[S] Uncharacterized protein conserved in bacteria 
1384
	cds-WP_161735389.1	CDS	NA	48997	49713	-	NA
1385
	cds-WP_161735397.1	CDS	NA	1	320	+	NA
	cds-WP_202605012.1	CDS	COG3121	375	1043	+	[NU] P pilus assembly protein, chaperone PapD
	cds-WP_161735464.1	CDS	COG3188	1177	3618	+	[NU] P pilus assembly protein, porin PapC
	cds-WP_161735399.1	CDS	COG3539	3635	4744	+	[NU] P pilus assembly protein, pilin FimA
1386
	cds-WP_161735401.1	CDS	ROG0777	4955	5482	+	NA
1387
	cds-WP_161735403.1	CDS	COG1562	5421	6350	-	[I] Phytoene/squalene synthetase    
	cds-WP_161735405.1	CDS	COG1233	6347	7825	-	[Q] Phytoene dehydrogenase and related proteins 
	crtY	CDS	ROG0277	7822	8982	-	NA
	cds-WP_161735409.1	CDS	COG1819	8969	10264	-	[GC] Glycosyl transferases, related to UDP-glucuronosyltransferase 
	cds-WP_161735466.1	CDS	COG0142	10274	11182	-	[H] Geranylgeranyl pyrophosphate synthase   
1388
	cds-WP_161735468.1	CDS	COG3054	11402	11932	-	[R] Predicted transcriptional regulator   
1389
	cds-WP_161735411.1	CDS	NA	12104	12331	+	NA
1390
	cds-WP_161735412.1	CDS	COG1741	12374	13051	-	[R] Pirin-related protein    
1391
	cds-WP_161735414.1	CDS	COG3182	13178	14908	-	[S] Uncharacterized iron-regulated membrane protein  
	cds-WP_161735416.1	CDS	ROG8050	14954	15376	-	NA
1392
	cds-WP_161735418.1	CDS	COG1052	15595	16533	+	[CHR] Lactate dehydrogenase and related dehydrogenases 
1393
	cds-GU930_RS12480	CDS	COG5464	16714	17455	+	[S] Uncharacterized conserved protein   
1394
	glsB	CDS	COG2066	17605	18504	-	[E] Glutaminase     
1395
	cds-WP_161735422.1	CDS	COG2807	18617	19816	-	[P] Cyanate permease    
1396
	cds-WP_202605013.1	CDS	NA	19991	20161	-	NA
1397
	cds-WP_008924737.1	CDS	NA	20266	20439	-	NA
1398
	fucO	CDS	COG1454	20759	21907	-	[C] Alcohol dehydrogenase, class IV  
1399
	cds-WP_161735426.1	CDS	COG2376	22159	23802	+	[G] Dihydroxyacetone kinase    
1400
	cds-WP_161735428.1	CDS	COG0583	23808	24686	-	[K] Transcriptional regulator    
1401
	cds-WP_202605015.1	CDS	COG1881	24958	25479	+	[R] Phospholipid-binding protein    
1402
	cds-WP_010247407.1	CDS	COG0596	25532	26398	-	[R] Predicted hydrolases or acyltransferases (alpha/beta hydrolase
1403
	cds-WP_161735432.1	CDS	COG5516	26575	27162	+	[R] Conserved protein containing a Zn-ribbon-like motif,
1404
	proP_2	CDS	COG0477	27215	28681	-	[GEPR] Permeases of the major facilitator superfamily
1405
	cds-GU930_RS12535	CDS	COG0436	28977	30171	-	[E] Aspartate/tyrosine/aromatic aminotransferase    
1406
	cds-WP_161735436.1	CDS	COG1464	30390	31202	+	[P] ABC-type metal ion transport system, periplasmic
	cds-WP_161735437.1	CDS	COG1135	31199	32224	+	[P] ABC-type metal ion transport system, ATPase
	cds-WP_161735439.1	CDS	COG2011	32217	32885	+	[P] ABC-type metal ion transport system, permease
	cds-WP_161735441.1	CDS	COG0243	32889	35204	+	[C] Anaerobic dehydrogenases, typically selenocysteine-containing  
1407
	cds-WP_161735443.1	CDS	COG3491	35335	36354	+	[R] Isopenicillin N synthase and related dioxygenases
	cds-WP_033785173.1	CDS	COG1464	36390	37193	+	[P] ABC-type metal ion transport system, periplasmic
	cds-WP_161735445.1	CDS	COG1135	37186	37974	+	[P] ABC-type metal ion transport system, ATPase
	cds-WP_161735447.1	CDS	COG2011	37962	38630	+	[P] ABC-type metal ion transport system, permease
	cds-WP_161735449.1	CDS	COG0371	38640	39710	+	[C] Glycerol dehydrogenase and related enzymes 
1408
	cds-WP_161735451.1	CDS	COG2249	39808	40425	+	[R] Putative NADPH-quinone reductase (modulator of drug
	cds-WP_161735452.1	CDS	NA	40400	41008	+	NA
1409
	malG	CDS	COG3833	41094	41984	-	[G] ABC-type maltose transport systems, permease component
	malF	CDS	COG1175	42017	43543	-	[G] ABC-type sugar transport systems, permease components
	malE	CDS	COG2182	43602	44792	-	[G] Maltose-binding periplasmic proteins/domains   
1410
	malK	CDS	COG3839	45155	46264	+	[G] ABC-type sugar transport systems, ATPase components
	cds-WP_161735458.1	CDS	COG4580	46308	47609	+	[G] Maltoporin (phage lambda and maltose receptor)
1411
	malM	CDS	ROG8131	47708	48369	+	NA
1412
	hemL	CDS	COG0001	230	1510	-	[H] Glutamate-1-semialdehyde aminotransferase    
1413
	erpA	CDS	COG0316	1714	2061	+	[S] Uncharacterized conserved protein   
1414
	cds-WP_161735472.1	CDS	COG5430	2092	2343	-	[S] Uncharacterized secreted protein   
1415
	btuF	CDS	COG0614	2467	3249	-	[P] ABC-type Fe3+-hydroxamate transport system, periplasmic component
	mtnN	CDS	COG0775	3254	3952	-	[F] Nucleoside phosphorylase    
1416
	dgt	CDS	COG0232	4045	5535	+	[F] dGTP triphosphohydrolase    
1417
	degP	CDS	COG0265	5670	7115	+	[O] Trypsin-like serine proteases, typically periplasmic, contain
1418
	cds-WP_013356833.1	CDS	COG3835	7300	8457	+	[KT] Sugar diacid utilization regulator  
1419
	cds-WP_033731626.1	CDS	ROG5092	8518	8910	-	NA
1420
	dapD	CDS	COG2171	9135	9959	-	[E] Tetrahydrodipicolinate N-succinyltransferase    
	glnD	CDS	COG2844	10043	12697	-	[O] UTP:GlnB (protein PII) uridylyltransferase  
	map	CDS	COG0024	12764	13558	-	[J] Methionine aminopeptidase    
1421
	rpsB	CDS	COG0052	13877	14602	+	[J] Ribosomal protein S2   
	tsf	CDS	COG0264	14784	15635	+	[J] Translation elongation factor Ts  
	pyrH	CDS	COG0528	15793	16518	+	[F] Uridylate kinase    
	frr	CDS	COG0233	16698	17219	+	[J] Ribosome recycling factor   
	ispC	CDS	COG0743	17331	18527	+	[I] 1-deoxy-D-xylulose 5-phosphate reductoisomerase   
	ispU	CDS	COG0020	18709	19461	+	[I] Undecaprenyl pyrophosphate synthase   
	cdsA	CDS	COG0575	19480	20337	+	[I] CDP-diglyceride synthetase    
	rseP	CDS	COG0750	20350	21696	+	[M] Predicted membrane-associated Zn-dependent proteases 1 
	bamA	CDS	COG4775	21748	24159	+	[M] Outer membrane protein/protective antigen OMA87 
	skp	CDS	COG2825	24213	24767	+	[M] Outer membrane protein   
	lpxD	CDS	COG1044	24771	25796	+	[M] UDP-3-O-[3-hydroxymyristoyl] glucosamine N-acyltransferase   
	fabZ	CDS	COG0764	25949	26404	+	[I] 3-hydroxymyristoyl/3-hydroxydecanoyl-(acyl carrier protein) dehydratases  
	lpxA	CDS	COG1043	26408	27196	+	[M] Acyl-[acyl carrier protein]--UDP-N-acetylglucosamine O-acyltransferase  
	lpxB	CDS	COG0763	27200	28348	+	[M] Lipid A disaccharide synthetase  
	rnhB	CDS	COG0164	28341	28967	+	[L] Ribonuclease HII    
	dnaE	CDS	COG0587	28999	32481	+	[L] DNA polymerase III, alpha subunit 
	accA	CDS	COG0825	32494	33450	+	[I] Acetyl-CoA carboxylase alpha subunit  
1422
	cds-WP_161735502.1	CDS	COG1982	33620	35770	+	[E] Arginine/lysine/ornithine decarboxylases    
	cds-WP_161735504.1	CDS	COG0346	35835	36224	+	[E] Lactoylglutathione lyase and related lyases 
	tilS	CDS	COG0037	36277	37656	+	[D] Predicted ATPase of the PP-loop superfamily
	cds-WP_161735506.1	CDS	COG2863	37595	37903	+	[C] Cytochrome c553    
1423
	rof	CDS	COG4568	37944	38204	-	[K] Transcriptional antiterminator    
	cds-GU930_RS12795	CDS	NA	38191	38391	-	NA
1424
	arfB	CDS	COG1186	38609	39019	+	[J] Protein chain release factor B 
1425
	proS	CDS	COG0442	39224	40942	-	[J] Prolyl-tRNA synthetase    
	tsaA	CDS	COG1720	41032	41736	-	[S] Uncharacterized conserved protein   
	rcsF	CDS	ROG4703	41733	42131	-	NA
1426
	cds-WP_161735512.1	CDS	COG1464	42260	43075	-	[P] ABC-type metal ion transport system, periplasmic
	cds-WP_031375299.1	CDS	COG2011	43110	43763	-	[P] ABC-type metal ion transport system, permease
	metN	CDS	COG1135	43756	44787	-	[P] ABC-type metal ion transport system, ATPase
1427
	gmhB	CDS	NA	44944	45537	+	NA
1428
	asd_2	CDS	COG0136	478	1587	-	[E] Aspartate-semialdehyde dehydrogenase    
1429
	cds-WP_013359324.1	CDS	COG2095	1805	2398	+	[U] Multiple antibiotic transporter   
1430
	cds-WP_161735518.1	CDS	COG3004	2578	3003	+	[P] Na+/H+ antiporter    
	cds-WP_161735520.1	CDS	NA	3000	3317	+	NA
1431
	gntU	CDS	COG2610	3342	4682	-	[GE] H+/gluconate symporter and related permeases 
	gntK	CDS	COG3265	4685	5221	-	[G] Gluconate kinase    
	gntR	CDS	COG1609	5362	6357	-	[K] Transcriptional regulators    
1432
	cds-WP_161735526.1	CDS	COG1741	6460	7155	-	[R] Pirin-related protein    
1433
	cds-WP_161735528.1	CDS	COG0454	7504	7998	+	[KR] Histone acetyltransferase HPA2 and related acetyltransferases
1434
	ggt	CDS	COG0405	8329	10080	-	[E] Gamma-glutamyltransferase     
1435
	cds-WP_161735532.1	CDS	ROG2060	10289	10576	+	NA
1436
	ugpQ	CDS	COG0584	10573	11316	-	[C] Glycerophosphoryl diester phosphodiesterase   
	cds-WP_161735536.1	CDS	COG3839	11313	12386	-	[G] ABC-type sugar transport systems, ATPase components
	ugpE	CDS	COG0395	12388	13233	-	[G] ABC-type sugar transport system, permease component
	ugpA	CDS	COG1175	13230	14117	-	[G] ABC-type sugar transport systems, permease components
	ugpB	CDS	COG1653	14171	15487	-	[G] ABC-type sugar transport system, periplasmic component
1437
	livF	CDS	COG0410	15892	16605	-	[E] ABC-type branched-chain amino acid transport systems,
	livG	CDS	COG0411	16607	17374	-	[E] ABC-type branched-chain amino acid transport systems,
	cds-WP_161735544.1	CDS	COG4177	17371	18642	-	[E] ABC-type branched-chain amino acid transport system,
	livH	CDS	COG0559	18639	19565	-	[E] Branched-chain amino acid ABC-type transport system,
	cds-WP_013359345.1	CDS	COG0683	19700	20812	-	[E] ABC-type branched-chain amino acid transport systems,
1438
	panM	CDS	COG0456	21208	21603	+	[R] Acetyltransferases     
1439
	rpoH	CDS	COG0568	21664	22521	-	[K] DNA-directed RNA polymerase, sigma subunit (sigma70/sigma32)
1440
	ftsX	CDS	COG2177	22762	23751	-	[D] Cell division protein   
	ftsE	CDS	COG2884	23741	24409	-	[D] Predicted ATPase involved in cell division
	ftsY	CDS	COG0552	24415	26109	-	[U] Signal recognition particle GTPase  
1441
	rsmD	CDS	COG0742	26341	26940	+	[L] N6-adenine-specific methylase    
	cds-WP_003852192.1	CDS	COG3776	26930	27202	+	[S] Predicted membrane protein   
1442
	cds-WP_161735548.1	CDS	ROG6351	27229	27585	-	NA
1443
	cds-WP_161735550.1	CDS	COG3714	27730	28359	+	[S] Predicted membrane protein   
1444
	cds-WP_161735552.1	CDS	COG2217	28445	30736	+	[P] Cation transport ATPase   
1445
	tusA	CDS	COG0425	30789	31040	-	[O] Predicted redox protein, regulator of disulfide
1446
	cds-WP_003852182.1	CDS	COG1738	31245	31910	+	[S] Uncharacterized conserved protein   
1447
	cds-WP_010253333.1	CDS	ROG0653	32027	32581	+	NA
1448
	iolE	CDS	COG1082	32631	33527	-	[G] Sugar phosphate isomerases/epimerases   
	cds-WP_161735558.1	CDS	COG0673	33575	34585	-	[R] Predicted dehydrogenases and related proteins 
	iolD	CDS	COG3962	34648	36588	-	[E] Acetolactate synthase    
1449
	iolC	CDS	COG3892	37133	39046	+	[S] Uncharacterized protein conserved in bacteria 
1450
	cds-WP_010253340.1	CDS	COG1737	39619	40461	+	[K] Transcriptional regulators    
1451
	iolB	CDS	COG3718	40560	41378	-	[G] Uncharacterized enzyme involved in inositol metabolism
	cds-WP_161735566.1	CDS	COG1012	41491	42996	-	[C] NAD-dependent aldehyde dehydrogenases   
1452
	cds-WP_161735568.1	CDS	COG4130	43417	44235	+	[G] Predicted sugar epimerase   
1453
	cds-WP_161735570.1	CDS	NA	44311	44977	-	NA
1454
	ychF	CDS	COG0012	174	1265	-	[J] Predicted GTPase, probable translation factor 
	pth	CDS	COG0193	1374	2012	-	[J] Peptidyl-tRNA hydrolase    
1455
	ychH	CDS	ROG0375	2217	2492	+	NA
1456
	cds-WP_161735580.1	CDS	COG2199	2489	3640	-	[T] FOG: GGDEF domain   
1457
	prs	CDS	COG0462	3852	4790	-	[FE] Phosphoribosylpyrophosphate synthetase    
	ispE	CDS	COG1947	4936	5793	-	[I] 4-diphosphocytidyl-2C-methyl-D-erythritol 2-phosphate synthase   
	lolB	CDS	COG3017	5790	6413	-	[M] Outer membrane lipoprotein involved in outer
1458
	hemA	CDS	COG0373	6630	7886	+	[H] Glutamyl-tRNA reductase    
	prfA	CDS	COG0216	7930	9012	+	[J] Protein chain release factor A 
	prmC	CDS	COG2890	9012	9845	+	[J] Methylase of polypeptide chain release factors
	cds-WP_161735626.1	CDS	COG3094	9869	10261	+	[S] Uncharacterized protein conserved in bacteria 
	sirB1	CDS	COG2912	10263	11072	+	[S] Uncharacterized conserved protein   
	kdsA	CDS	COG2877	11098	11952	+	[M] 3-deoxy-D-manno-octulosonic acid (KDO) 8-phosphate synthase 
1459
	chaA	CDS	COG0387	12012	13103	-	[P] Ca2+/H+ antiporter    
1460
	chaB	CDS	COG4572	13477	13707	+	[R] Putative cation transport regulator  
1461
	cds-WP_202605020.1	CDS	COG3703	13934	14608	+	[P] Uncharacterized protein involved in cation transport
1462
	cds-WP_161735593.1	CDS	COG0515	14703	16130	-	[RTKL] Serine/threonine protein kinase   
	cds-WP_161735595.1	CDS	NA	16175	17128	-	NA
	cds-WP_161735597.1	CDS	COG0631	17143	17919	-	[T] Serine/threonine protein phosphatase   
	tagH	CDS	COG3456	17916	19052	-	[T] Uncharacterized conserved protein, contains FHA domain
	tagF	CDS	COG3913	19089	19787	-	[S] Uncharacterized protein conserved in bacteria 
	tssM	CDS	COG3523	19801	21915	-	[S] Uncharacterized protein conserved in bacteria 
	icmH	CDS	COG3455	21915	23132	-	[S] Uncharacterized protein conserved in bacteria 
1463
	cds-WP_013357636.1	CDS	COG4380	23218	23709	-	[S] Uncharacterized protein conserved in bacteria 
1464
	cds-WP_161735607.1	CDS	COG3707	24197	25408	+	[T] Response regulator with putative antiterminator output
1465
	cds-WP_161735628.1	CDS	COG0715	25672	26922	+	[P] ABC-type nitrate/sulfonate/bicarbonate transport systems, periplasmic components
	ntrB	CDS	COG0600	26934	27806	+	[P] ABC-type nitrate/sulfonate/bicarbonate transport system, permease component
	cds-WP_161735610.1	CDS	COG1116	27817	28608	+	[P] ABC-type nitrate/sulfonate/bicarbonate transport system, ATPase component
	nirB_2	CDS	COG1251	28619	32683	+	[C] NAD(P)H-nitrite reductase    
	cds-WP_161735614.1	CDS	COG0243	32680	35298	+	[C] Anaerobic dehydrogenases, typically selenocysteine-containing  
	cobA	CDS	COG0007	35298	36158	+	[H] Uroporphyrinogen-III methylase    
1466
	cds-WP_095707297.1	CDS	COG1349	36363	37175	-	[KG] Transcriptional regulators of sugar metabolism 
1467
	cds-WP_161735616.1	CDS	COG1028	37524	38321	+	[IQR] Dehydrogenases with different specificities (related to
	cds-WP_161735618.1	CDS	COG1879	38377	39312	+	[G] ABC-type sugar transport system, periplasmic component
	cds-WP_161735620.1	CDS	COG5618	39358	39969	+	[R] Predicted periplasmic lipoprotein   
	cds-WP_161735622.1	CDS	COG1129	39980	41512	+	[G] ABC-type sugar transport system, ATPase component
	cds-WP_161735624.1	CDS	COG1172	41551	42351	+	[G] Ribose/xylose/arabinose/galactoside ABC-type transport systems, permease components
1468
	cds-WP_161735632.1	CDS	ROG4165	35	2281	-	NA
	cds-WP_161735689.1	CDS	COG0338	2275	3105	-	[L] Site-specific DNA methylase   
	cds-WP_161735634.1	CDS	COG0338	3105	3914	-	[L] Site-specific DNA methylase   
	cds-WP_161735636.1	CDS	COG1734	3911	4138	-	[T] DnaK suppressor protein   
	cds-WP_161735638.1	CDS	NA	4138	4365	-	NA
1469
	cds-WP_161735639.1	CDS	NA	4435	4776	-	NA
	cds-WP_161735641.1	CDS	NA	4713	4916	-	NA
	cds-WP_161735643.1	CDS	NA	4926	5435	-	NA
	cds-WP_161735645.1	CDS	NA	5469	5846	-	NA
1470
	cds-WP_161735647.1	CDS	COG2932	5969	6832	+	[K] Predicted transcriptional regulator   
	cds-WP_161735649.1	CDS	NA	6841	7182	+	NA
	cds-WP_161735651.1	CDS	COG0582	7205	8254	+	[L] Integrase     
1471
	cds-WP_161735652.1	CDS	COG3304	8389	8829	+	[S] Predicted membrane protein   
	yccS	CDS	COG1289	8813	10972	+	[S] Predicted membrane protein   
1472
	cds-WP_161735656.1	CDS	COG3070	10969	11598	-	[K] Regulator of competence-specific genes  
1473
	sulA	CDS	COG5404	11809	12300	+	[D] SOS-response cell division inhibitor, blocks FtsZ
1474
	ompA	CDS	COG2885	12651	13721	+	[M] Outer membrane protein and related peptidoglycan-associated
1475
	matP	CDS	COG3120	13816	14283	-	[S] Uncharacterized protein conserved in bacteria 
1476
	cds-WP_161735660.1	CDS	COG1067	14337	16205	+	[O] Predicted ATP-dependent protease   
	fabA	CDS	COG0764	16274	16792	+	[I] 3-hydroxymyristoyl/3-hydroxydecanoyl-(acyl carrier protein) dehydratases  
1477
	rmf	CDS	COG3130	16861	17028	-	[J] Ribosome modulation factor   
1478
	pqiC	CDS	COG3009	17309	17866	-	[S] Uncharacterized protein conserved in bacteria 
	pqiB	CDS	COG3008	17875	19518	-	[R] Paraquat-inducible protein B   
	pqiA	CDS	COG2995	19505	20773	-	[S] Uncharacterized paraquat-inducible protein A  
	cds-WP_161735668.1	CDS	COG0488	20788	22704	-	[R] ATPase components of ABC transporters with
	rlmKL	CDS	COG0116	22711	24825	-	[L] Predicted N6-adenine-specific DNA methylase  
1479
	cds-WP_161735672.1	CDS	COG3217	24936	26045	+	[R] Uncharacterized Fe-S protein   
1480
	cds-WP_150009867.1	CDS	ROG3478	26046	26585	-	NA
1481
	pyrD	CDS	COG0167	26739	27749	-	[F] Dihydroorotate dehydrogenase    
1482
	cds-WP_013357342.1	CDS	COG2244	27884	29185	-	[R] Membrane protein involved in the export
	cds-WP_161735675.1	CDS	COG0463	29287	30267	-	[M] Glycosyltransferases involved in cell wall biogenesis
1483
	ssuE	CDS	COG0431	31016	31567	+	[R] Predicted flavoprotein    
	cds-WP_161735677.1	CDS	COG0715	31579	32532	+	[P] ABC-type nitrate/sulfonate/bicarbonate transport systems, periplasmic components
	ssuD	CDS	COG2141	32542	33690	+	[C] Coenzyme F420-dependent N5,N10-methylene tetrahydromethanopterin reductase and
	ssuC	CDS	COG0600	33701	34492	+	[P] ABC-type nitrate/sulfonate/bicarbonate transport system, permease component
	ssuB	CDS	COG1116	34489	35277	+	[P] ABC-type nitrate/sulfonate/bicarbonate transport system, ATPase component
1484
	pepN	CDS	COG0308	35313	37928	-	[E] Aminopeptidase N    
1485
	pncB	CDS	COG1488	38172	39377	+	[H] Nicotinic acid phosphoribosyltransferase   
1486
	asnS	CDS	NA	39534	40788	+	NA
1487
	cds-WP_161735693.1	CDS	NA	92	655	+	NA
1488
	cds-WP_237566729.1	CDS	COG2080	1290	1778	+	[C] Aerobic-type carbon monoxide dehydrogenase, small subunit
	cds-WP_161735695.1	CDS	COG1319	1775	2767	+	[C] Aerobic-type carbon monoxide dehydrogenase, middle subunit
	cds-WP_161735698.1	CDS	COG1529	2764	5073	+	[C] Aerobic-type carbon monoxide dehydrogenase, large subunit
	cds-WP_237566732.1	CDS	COG2068	5202	5735	+	[R] Uncharacterized MobA-related protein   
	cds-WP_161735702.1	CDS	COG1975	5732	6715	+	[O] Xanthine and CO dehydrogenases maturation factor,
1489
	cds-WP_161735755.1	CDS	COG0614	6704	7798	-	[P] ABC-type Fe3+-hydroxamate transport system, periplasmic component
	cds-WP_161735704.1	CDS	COG1629	7833	9953	-	[P] Outer membrane receptor proteins, mostly Fe
1490
	cds-WP_161735706.1	CDS	COG1737	10426	11316	+	[K] Transcriptional regulators    
1491
	cds-WP_161735708.1	CDS	COG3240	11511	13484	+	[IR] Phospholipase/lecithinase/hemolysin     
1492
	sfnG	CDS	COG2141	13614	14702	-	[C] Coenzyme F420-dependent N5,N10-methylene tetrahydromethanopterin reductase and
1493
	cds-WP_161735712.1	CDS	COG0454	15030	15500	+	[KR] Histone acetyltransferase HPA2 and related acetyltransferases
1494
	rluF	CDS	COG1187	15604	16482	+	[J] 16S rRNA uridine-516 pseudouridylate synthase and
1495
	cds-WP_161735715.1	CDS	COG0702	16537	17595	-	[MG] Predicted nucleoside-diphosphate-sugar epimerases   
1496
	cds-WP_161735717.1	CDS	COG0583	17693	18598	+	[K] Transcriptional regulator    
1497
	cds-WP_161735719.1	CDS	NA	18887	19558	+	NA
1498
	cds-WP_161735721.1	CDS	NA	19651	20502	-	NA
1499
	cds-WP_161735723.1	CDS	COG0583	20649	21530	+	[K] Transcriptional regulator    
	cds-WP_161735725.1	CDS	ROG1880	21567	21986	+	NA
1500
	cds-WP_161735727.1	CDS	COG3539	22465	22767	+	[NU] P pilus assembly protein, pilin FimA
1501
	gabP	CDS	COG1113	23097	24512	-	[E] Gamma-aminobutyrate permease and related permeases 
	gabT	CDS	COG0160	24589	25875	-	[E] 4-aminobutyrate aminotransferase and related aminotransferases 
1502
	cds-WP_202605023.1	CDS	COG1167	25986	27476	+	[KE] Transcriptional regulators containing a DNA-binding HTH
1503
	cds-WP_202605024.1	CDS	COG1649	27567	28943	+	[S] Uncharacterized protein conserved in bacteria 
1504
	cds-WP_161735734.1	CDS	COG0778	29025	29765	+	[C] Nitroreductase     
1505
	cds-WP_161735736.1	CDS	NA	29931	31133	+	NA
1506
	cds-GU930_RS13565	CDS	NA	31197	31310	-	NA
	cds-WP_237566730.1	CDS	NA	31349	31741	-	NA
	cds-WP_161735760.1	CDS	COG0659	31790	33268	-	[P] Sulfate permease and related transporters (MFS
1507
	cds-WP_161735738.1	CDS	COG0640	33751	34104	+	[K] Predicted transcriptional regulators   
	cds-WP_237566731.1	CDS	COG1055	34190	35473	+	[P] Na+/H+ antiporter NhaD and related arsenite
	arsC_2	CDS	COG1393	35523	35951	+	[P] Arsenate reductase and related proteins, glutaredoxin
1508
	cds-GU930_RS21600	CDS	NA	36030	36620	+	NA
1509
	ycgZ_2	CDS	NA	36786	37025	+	NA
	cds-WP_161735750.1	CDS	NA	37081	37359	+	NA
1510
	cds-WP_161735752.1	CDS	COG3706	38232	39791	+	[T] Response regulator containing a CheY-like receiver
1511
	ung	CDS	COG0692	1	678	+	[L] Uracil DNA glycosylase   
1512
	grpE	CDS	COG0576	738	1319	-	[O] Molecular chaperone GrpE (heat shock protein)
1513
	nadK	CDS	COG0061	1442	2320	+	[G] Predicted sugar kinase   
	recN	CDS	COG0497	2405	4066	+	[L] ATPase involved in DNA repair 
1514
	bamE	CDS	COG2913	4253	4600	+	[J] Small protein A (tmRNA-binding)  
1515
	cds-WP_202605026.1	CDS	COG2914	4692	5036	-	[S] Uncharacterized protein conserved in bacteria 
	cds-WP_161735774.1	CDS	COG2867	4978	5412	-	[I] Oligoketide cyclase/lipid transport protein  
1516
	smpB	CDS	COG0691	5571	6053	+	[O] tmRNA-binding protein    
1517
	cds-WP_161735776.1	CDS	NA	6725	6970	+	NA
1518
	cds-WP_135907825.1	CDS	COG1278	7167	7655	+	[K] Cold shock proteins   
1519
	cds-WP_161735778.1	CDS	COG1718	7972	8826	+	[TD] Serine/threonine protein kinase involved in cell
1520
	mgtA	CDS	COG0474	8990	11692	-	[P] Cation transport ATPase   
1521
	cds-WP_161735782.1	CDS	COG0747	12351	13919	+	[E] ABC-type dipeptide transport system, periplasmic component
	cds-WP_033733570.1	CDS	COG0601	13919	14971	+	[EP] ABC-type dipeptide/oligopeptide/nickel transport systems, permease components
	cds-WP_033733571.1	CDS	COG1173	14968	15825	+	[EP] ABC-type dipeptide/oligopeptide/nickel transport systems, permease components
	cds-WP_161735784.1	CDS	COG1123	15815	16645	+	[R] ATPase components of various ABC-type transport
	cds-WP_161735785.1	CDS	COG1124	16638	17315	+	[EP] ABC-type dipeptide/oligopeptide/nickel transport system, ATPase component
1522
	speG	CDS	COG1670	17516	18061	+	[J] Acetyltransferases, including N-acetylases of ribosomal proteins
1523
	cds-WP_010257757.1	CDS	ROG0725	18062	18481	-	NA
1524
	mmuM	CDS	COG2040	18567	19502	-	[E] Homocysteine/selenocysteine methylase (S-methylmethionine-dependent)   
	mmuP	CDS	COG0833	19492	20901	-	[E] Amino acid transporters   
1525
	cds-WP_003850360.1	CDS	COG0073	21038	21373	-	[R] EMAP domain    
1526
	cds-WP_033733577.1	CDS	COG4575	21527	21844	+	[S] Uncharacterized conserved protein   
1527
	nrdH	CDS	COG0695	22142	22384	+	[O] Glutaredoxin and related proteins  
	nrdI	CDS	COG1780	22389	22802	+	[F] Protein involved in ribonucleotide reduction 
	nrdE	CDS	COG0209	22772	24910	+	[F] Ribonucleotide reductase, alpha subunit  
	nrdF	CDS	COG0208	24919	25878	+	[F] Ribonucleotide reductase, beta subunit  
1528
	cds-WP_161735797.1	CDS	COG2814	26306	27493	+	[G] Arabinose efflux permease   
1529
	mprA	CDS	COG1846	27797	28327	+	[K] Transcriptional regulators    
	emrA	CDS	COG1566	28478	29650	+	[V] Multidrug resistance efflux pump  
	emrB	CDS	COG2211	29667	31208	+	[G] Na+/melibiose symporter and related transporters 
1530
	cds-WP_161735802.1	CDS	COG0566	31245	32429	-	[J] rRNA methylases    
1531
	trxC	CDS	COG0526	32589	33008	+	[OC] Thiol-disulfide isomerase and thioredoxins  
	cds-WP_161735806.1	CDS	COG3148	33090	33767	+	[S] Uncharacterized conserved protein   
1532
	cds-WP_161735808.1	CDS	COG1042	33907	36564	+	[C] Acyl-CoA synthetase (NDP forming)  
1533
	cds-WP_213004201.1	CDS	NA	36657	36692	+	NA
	pssA	CDS	NA	36682	38037	+	NA
	cds-GU930_RS21610	CDS	COG5544	38090	38226	+	[R] Predicted periplasmic lipoprotein   
1534
	cds-WP_161735812.1	CDS	COG0477	38232	39521	-	[GEPR] Permeases of the major facilitator superfamily
1535
	rrf	rRNA	NA	39797	39912	-	NA
1536
	cds-WP_161735814.1	CDS	NA	1	282	+	NA
1537
	ppsA	CDS	COG0574	752	3133	-	[G] Phosphoenolpyruvate synthase/pyruvate phosphate dikinase  
1538
	cds-WP_013357691.1	CDS	COG1806	3570	4397	+	[S] Uncharacterized protein conserved in bacteria 
1539
	cds-WP_161735818.1	CDS	COG0722	4549	5595	+	[E] 3-deoxy-D-arabino-heptulosonate 7-phosphate (DAHP) synthase  
1540
	cds-WP_161735819.1	CDS	COG0397	5603	7054	-	[S] Uncharacterized conserved protein   
1541
	cds-WP_161735821.1	CDS	NA	7134	7880	-	NA
1542
	cds-WP_013357687.1	CDS	COG0791	8174	8632	-	[M] Cell wall-associated hydrolases (invasion-associated proteins) 
1543
	btuD	CDS	COG4138	8701	9450	-	[H] ABC-type cobalamin transport system, ATPase component
	cds-WP_161735824.1	CDS	COG0386	9451	9996	-	[O] Glutathione peroxidase    
	btuC	CDS	COG4139	10047	11030	-	[H] ABC-type cobalamin transport system, permease component
1544
	ihfA	CDS	COG0776	11231	11533	-	[L] Bacterial nucleoid DNA-binding protein  
	pheT	CDS	COG0072	11538	13925	-	[J] Phenylalanyl-tRNA synthetase beta subunit  
	pheS	CDS	COG0016	13940	14923	-	[J] Phenylalanyl-tRNA synthetase alpha subunit  
1545
	pheM	CDS	NA	15071	15115	-	NA
1546
	rplT	CDS	COG0292	15238	15594	-	[J] Ribosomal protein L20   
	rpmI	CDS	COG0291	15639	15836	-	[J] Ribosomal protein L35   
	infC	CDS	COG0290	15936	16487	-	[J] Translation initiation factor 3 (IF-3) 
	thrS	CDS	COG0441	16491	18419	-	[J] Threonyl-tRNA synthetase    
1547
	cds-WP_161735834.1	CDS	COG3137	18668	19429	-	[M] Putative salt-induced outer membrane protein 
1548
	ghoS	CDS	NA	19781	20101	+	NA
1549
	cds-WP_161735837.1	CDS	COG3001	20180	21073	+	[G] Fructosamine-3-kinase     
1550
	cds-WP_013357676.1	CDS	NA	21086	21622	-	NA
1551
	hxpB	CDS	COG0637	21772	22440	+	[R] Predicted phosphatase/phosphohexomutase    
1552
	kduI	CDS	COG3717	22615	23451	+	[G] 5-keto 4-deoxyuronate isomerase   
	kduD	CDS	COG1028	23468	24229	+	[IQR] Dehydrogenases with different specificities (related to
1553
	cds-WP_161735843.1	CDS	COG1988	24379	24969	+	[R] Predicted membrane-bound metal-dependent hydrolases  
1554
	cds-WP_161735845.1	CDS	COG1823	25121	26512	+	[R] Predicted Na+/dicarboxylate symporter   
1555
	cds-WP_161735847.1	CDS	ROG7423	26701	27090	+	NA
1556
	osmE	CDS	COG2913	27157	27492	-	[J] Small protein A (tmRNA-binding)  
1557
	cds-WP_161735849.1	CDS	COG0477	27796	28986	+	[GEPR] Permeases of the major facilitator superfamily
1558
	nadE	CDS	COG0171	29116	29940	+	[H] NAD synthase    
1559
	yddG	CDS	COG0697	30001	30891	+	[GER] Permeases of the drug/metabolite transporter (DMT)
1560
	cho	CDS	COG0322	30959	31819	+	[L] Nuclease subunit of the excinuclease complex
1561
	spy	CDS	COG3678	31892	32386	-	[UNTP] P pilus assembly/Cpx signaling pathway, periplasmic
1562
	astE	CDS	COG2988	32694	33689	-	[E] Succinylglutamate desuccinylase    
	astB	CDS	COG3724	33739	35067	-	[E] Succinylarginine dihydrolase    
	astD	CDS	COG1012	35064	36533	-	[C] NAD-dependent aldehyde dehydrogenases   
	astA	CDS	COG3138	36530	37561	-	[E] Arginine/ornithine N-succinyltransferase beta subunit  
	cds-WP_161735864.1	CDS	COG4992	37558	38778	-	[E] Ornithine/acetylornithine aminotransferase    
1563
	aldA	CDS	COG1012	394	1830	-	[C] NAD-dependent aldehyde dehydrogenases   
1564
	cds-WP_098050469.1	CDS	COG1734	2027	2293	+	[T] DnaK suppressor protein   
1565
	cds-WP_008925225.1	CDS	NA	2297	2395	-	NA
	cds-WP_013357928.1	CDS	NA	2439	2762	-	NA
1566
	rhaT	CDS	NA	3121	4155	+	NA
1567
	rhaR	CDS	COG2207	4529	5395	-	[K] AraC-type DNA-binding domain-containing proteins  
	rhaS	CDS	COG2207	5407	6228	-	[K] AraC-type DNA-binding domain-containing proteins  
1568
	rhaB	CDS	COG1070	6520	7992	+	[G] Sugar (pentulose and hexulose) kinases 
	cds-WP_161735876.1	CDS	COG4806	7985	9241	+	[G] L-rhamnose isomerase    
	rhaD	CDS	COG0235	9252	10094	+	[G] Ribulose-5-phosphate 4-epimerase and related epimerases and
	rhaM	CDS	COG3254	10084	10398	+	[S] Uncharacterized conserved protein   
1569
	cds-WP_161735882.1	CDS	COG1309	10433	11083	-	[K] Transcriptional regulator    
1570
	cds-WP_161735883.1	CDS	NA	11392	11649	+	NA
	cds-WP_090960886.1	CDS	COG4771	11686	11943	+	[P] Outer membrane receptor for ferrienterochelin and
1571
	cds-WP_161735885.1	CDS	COG2814	12022	13206	-	[G] Arabinose efflux permease   
1572
	cds-WP_202605027.1	CDS	ROG7354	13493	13789	-	NA
1573
	cds-WP_202605028.1	CDS	COG0477	13922	15187	-	[GEPR] Permeases of the major facilitator superfamily
1574
	cds-WP_161735890.1	CDS	COG0583	15268	16161	+	[K] Transcriptional regulator    
	cds-WP_202605029.1	CDS	COG1940	16235	17509	+	[KG] Transcriptional regulator/sugar kinase   
1575
	bioD	CDS	COG0132	17623	18321	+	[H] Dethiobiotin synthetase    
1576
	cds-WP_161735895.1	CDS	COG2233	18502	19878	+	[F] Xanthine/uracil permeases    
1577
	osmV	CDS	COG1125	20119	21255	-	[E] ABC-type proline/glycine betaine transport systems, ATPase
	osmW	CDS	COG1174	21255	21881	-	[E] ABC-type proline/glycine betaine transport systems, permease
	cds-WP_161735898.1	CDS	COG1732	21912	22823	-	[M] Periplasmic glycine betaine/choline-binding (lipo)protein of an
	cds-WP_161735900.1	CDS	COG1174	22841	23557	-	[E] ABC-type proline/glycine betaine transport systems, permease
1578
	cds-WP_161735902.1	CDS	COG2814	23950	25416	+	[G] Arabinose efflux permease   
1579
	cds-WP_161735904.1	CDS	NA	25456	25752	-	NA
	cds-WP_013357904.1	CDS	NA	25798	26121	-	NA
1580
	cds-WP_061063722.1	CDS	COG1742	26255	26581	+	[S] Uncharacterized conserved protein   
1581
	ydfG	CDS	COG4221	26613	27359	-	[R] Short-chain alcohol dehydrogenase of unknown specificity
1582
	guaD	CDS	COG0402	27761	29089	+	[FR] Cytosine deaminase and related metal-dependent hydrolases
	xdhA	CDS	COG4630	29086	30528	+	[F] Xanthine dehydrogenase, iron-sulfur cluster and FAD-binding
	xdhB	CDS	COG4631	30518	32884	+	[F] Xanthine dehydrogenase, molybdopterin-binding subunit B 
	xdhC	CDS	COG1975	32871	33647	+	[O] Xanthine and CO dehydrogenases maturation factor,
	dcp	CDS	COG0339	33709	35751	+	[E] Zn-dependent oligopeptidases    
1583
	hpxO	CDS	NA	35794	36951	-	NA
1584
	cds-WP_161735947.1	CDS	COG2188	1	336	-	[K] Transcriptional regulators    
1585
	cds-WP_161735920.1	CDS	ROG3885	573	1382	-	NA
	cds-WP_161735922.1	CDS	COG5524	1379	2092	-	[R] Bacteriorhodopsin     
1586
	cds-WP_161735924.1	CDS	COG0668	2752	3852	-	[M] Small-conductance mechanosensitive channel   
1587
	cds-WP_161735925.1	CDS	COG2200	4269	6455	+	[T] FOG: EAL domain   
1588
	cds-WP_161735926.1	CDS	COG1335	6549	7235	-	[Q] Amidases related to nicotinamidase  
	cds-WP_161735927.1	CDS	COG1457	7216	8532	-	[F] Purine-cytosine permease and related proteins 
	cds-WP_161735928.1	CDS	COG0154	8529	9965	-	[J] Asp-tRNAAsn/Glu-tRNAGln amidotransferase A subunit and related
1589
	cds-WP_161735929.1	CDS	NA	10332	10901	+	NA
	cds-WP_010670899.1	CDS	NA	10885	11106	+	NA
1590
	cds-WP_161735930.1	CDS	COG4221	11199	12041	-	[R] Short-chain alcohol dehydrogenase of unknown specificity
1591
	cds-WP_161735931.1	CDS	COG0028	12140	13921	-	[EH] Thiamine pyrophosphate-requiring enzymes [acetolactate synthase, pyruvate
1592
	cds-WP_161735932.1	CDS	COG0146	13984	15942	-	[EQ] N-methylhydantoinase B/acetone carboxylase, alpha subunit 
	cds-WP_161735933.1	CDS	COG0145	15944	17989	-	[EQ] N-methylhydantoinase A/acetone carboxylase, beta subunit 
	cds-WP_161735934.1	CDS	COG0454	18008	18454	-	[KR] Histone acetyltransferase HPA2 and related acetyltransferases
1593
	cds-WP_010247853.1	CDS	COG1522	18707	19219	-	[K] Transcriptional regulators    
1594
	gabT_2	CDS	COG0160	19385	20701	-	[E] 4-aminobutyrate aminotransferase and related aminotransferases 
1595
	cds-WP_161735936.1	CDS	COG1473	20815	21948	-	[R] Metal-dependent amidase/aminoacylase/carboxypeptidase    
	cds-WP_161735937.1	CDS	COG1052	21950	22876	-	[CHR] Lactate dehydrogenase and related dehydrogenases 
	cds-WP_161735938.1	CDS	COG0454	22876	23718	-	[KR] Histone acetyltransferase HPA2 and related acetyltransferases
	cds-WP_161735948.1	CDS	COG0665	23730	25061	-	[E] Glycine/D-amino acid oxidases (deaminating)  
1596
	cds-WP_161735939.1	CDS	COG1123	25200	26864	-	[R] ATPase components of various ABC-type transport
	cds-WP_161735940.1	CDS	COG1173	26861	27712	-	[EP] ABC-type dipeptide/oligopeptide/nickel transport systems, permease components
	cds-WP_161735941.1	CDS	COG0601	27709	28665	-	[EP] ABC-type dipeptide/oligopeptide/nickel transport systems, permease components
	cds-WP_161735942.1	CDS	COG0747	28707	30314	-	[E] ABC-type dipeptide transport system, periplasmic component
1597
	cds-WP_161735943.1	CDS	COG0665	30396	31673	-	[E] Glycine/D-amino acid oxidases (deaminating)  
	cds-WP_161735944.1	CDS	COG1011	31684	32352	-	[R] Predicted hydrolase (HAD superfamily)  
	cds-WP_161735945.1	CDS	COG1012	32380	33849	-	[C] NAD-dependent aldehyde dehydrogenases   
	cds-WP_161735946.1	CDS	COG1012	34297	35754	-	[C] NAD-dependent aldehyde dehydrogenases   
	cbl	CDS	COG0583	35915	36874	-	[K] Transcriptional regulator    
1598
	cds-WP_150010999.1	CDS	COG3318	455	1123	-	[R] Predicted metal-binding protein related to the
1599
	cds-GU930_RS21615	CDS	NA	1470	1634	+	NA
1600
	cds-WP_161735949.1	CDS	COG5455	1760	2275	+	[S] Predicted integral membrane protein  
1601
	cds-WP_161735950.1	CDS	COG0665	2322	3434	-	[E] Glycine/D-amino acid oxidases (deaminating)  
	cds-WP_061061528.1	CDS	COG1126	3454	4206	-	[E] ABC-type polar amino acid transport system,
	cds-WP_161735951.1	CDS	COG0765	4199	5005	-	[E] ABC-type amino acid transport system, permease
	cds-WP_161735952.1	CDS	COG0834	5067	5879	-	[ET] ABC-type amino acid transport/signal transduction systems,
1602
	cds-WP_161735953.1	CDS	COG1609	6073	7158	+	[K] Transcriptional regulators    
1603
	cds-WP_161735954.1	CDS	COG1167	7164	8612	-	[KE] Transcriptional regulators containing a DNA-binding HTH
1604
	cds-WP_161735955.1	CDS	COG1670	8712	9425	+	[J] Acetyltransferases, including N-acetylases of ribosomal proteins
1605
	cds-WP_161735956.1	CDS	ROG5769	9442	10029	-	NA
1606
	opgB	CDS	COG1368	10248	12539	-	[M] Phosphoglycerol transferase and related proteins, alkaline
1607
	cds-WP_161735958.1	CDS	ROG0074	12750	13139	-	NA
1608
	cds-WP_161735959.1	CDS	COG0583	13242	14159	+	[K] Transcriptional regulator    
1609
	cds-WP_161735960.1	CDS	ROG5503	14136	15149	-	NA
1610
	cds-WP_161735961.1	CDS	COG3391	15652	16617	+	[S] Uncharacterized conserved protein   
1611
	cds-WP_161735962.1	CDS	ROG4956	16599	17153	-	NA
1612
	cds-WP_161735963.1	CDS	COG0477	17734	19122	+	[GEPR] Permeases of the major facilitator superfamily
	cds-WP_202605030.1	CDS	COG1609	19195	20232	+	[K] Transcriptional regulators    
	cds-WP_161735965.1	CDS	COG1957	20244	21230	+	[F] Inosine-uridine nucleoside N-ribohydrolase   
1613
	cds-WP_098051571.1	CDS	COG2606	21381	21845	-	[S] Uncharacterized conserved protein   
1614
	fhuF	CDS	COG4114	21940	22734	-	[R] Uncharacterized Fe-S protein   
1615
	cds-WP_161735967.1	CDS	COG3706	22919	24016	-	[T] Response regulator containing a CheY-like receiver
1616
	cds-WP_161735968.1	CDS	NA	24249	24533	+	NA
1617
	rna-GU930_RS14460	tRNA	NA	24680	24766	-	NA
	rna-GU930_RS14465	tRNA	NA	24795	24881	-	NA
	rna-GU930_RS14470	tRNA	NA	24912	24998	-	NA
1618
	rsmC	CDS	COG2813	25150	26181	-	[J] 16S RNA G1207 methylase RsmC 
1619
	cds-WP_161735969.1	CDS	COG3050	26288	26698	+	[L] DNA polymerase III, psi subunit 
	rimI	CDS	COG0456	26670	27110	+	[R] Acetyltransferases     
	yjjG	CDS	COG1011	27129	27809	+	[R] Predicted hydrolase (HAD superfamily)  
1620
	cds-WP_095706238.1	CDS	COG3726	27901	28551	-	[R] Uncharacterized membrane protein affecting hemolysin expression
1621
	serB	CDS	COG0560	28659	29636	+	[E] Phosphoserine phosphatase    
	radA	CDS	COG1066	29650	31032	+	[O] Predicted ATP-dependent serine protease  
	nadR	CDS	COG3172	31108	32349	+	[H] Predicted ATPase/kinase involved in NAD metabolism
1622
	cds-WP_161735974.1	CDS	COG0604	32395	33396	-	[CR] NADPH:quinone reductase and related Zn-dependent oxidoreductases
1623
	cds-WP_161735975.1	CDS	COG0583	33492	34388	+	[K] Transcriptional regulator    
1624
	cds-GU930_RS14525	CDS	NA	34501	34715	+	NA
1625
	rna-GU930_RS14530	tRNA	NA	46	121	+	NA
	rrf_2	rRNA	NA	156	271	+	NA
1626
	cds-WP_202605032.1	CDS	COG1126	471	1196	-	[E] ABC-type polar amino acid transport system,
	cds-WP_161735977.1	CDS	COG0765	1241	2341	-	[E] ABC-type amino acid transport system, permease
	cds-WP_033784127.1	CDS	COG4597	2357	3535	-	[E] ABC-type amino acid transport system, permease
	cds-WP_013359218.1	CDS	COG0834	3604	4629	-	[ET] ABC-type amino acid transport/signal transduction systems,
1627
	fis	CDS	COG2901	5174	5470	-	[KL] Factor for inversion stimulation Fis, transcriptional
	dusB	CDS	COG0042	5494	6459	-	[J] tRNA-dihydrouridine synthase    
1628
	prmA	CDS	COG2264	6827	7708	-	[J] Ribosomal protein L11 methylase  
	panF	CDS	COG4145	7725	9152	-	[H] Na+/panthothenate symporter    
	cds-WP_161735980.1	CDS	COG3924	9160	9402	-	[S] Predicted membrane protein   
1629
	accC	CDS	COG0439	9475	10824	-	[I] Biotin carboxylase    
	accB	CDS	COG0511	10836	11297	-	[I] Biotin carboxyl carrier protein  
	aroQ	CDS	COG0757	11323	11775	-	[E] 3-dehydroquinate dehydratase II   
1630
	msrQ	CDS	COG2717	12008	12586	-	[S] Predicted membrane protein   
	msrP	CDS	COG2041	12614	13618	-	[R] Sulfite oxidase and related enzymes 
1631
	csrD	CDS	COG5001	13903	15852	+	[T] Predicted signal transduction protein containing a
1632
	mreB	CDS	COG1077	16164	17207	+	[D] Actin-like ATPase involved in cell morphogenesis
	mreC	CDS	COG1792	17356	18384	+	[M] Cell shape-determining protein   
	mreD	CDS	COG2891	18381	18869	+	[M] Cell shape-determining protein   
	cds-WP_161735985.1	CDS	COG0424	18878	19471	+	[D] Nucleotide-binding protein implicated in inhibition of
	rng	CDS	COG1530	19461	20930	+	[J] Ribonucleases G and E  
1633
	yhdP	CDS	COG3164	21071	24892	+	[S] Predicted membrane protein   
	tldD	CDS	COG0312	24957	26402	+	[R] Predicted Zn-dependent proteases and their inactivated
1634
	aaeR	CDS	COG0583	26436	27353	-	[K] Transcriptional regulator    
1635
	cds-WP_003855277.1	CDS	ROG4895	27586	27789	+	NA
	aaeA	CDS	COG1566	27842	28729	+	[V] Multidrug resistance efflux pump  
	aaeB	CDS	COG1289	28739	30691	+	[S] Predicted membrane protein   
1636
	cds-WP_161735989.1	CDS	COG1012	30805	32256	+	[C] NAD-dependent aldehyde dehydrogenases   
	cds-WP_033734738.1	CDS	COG2732	32312	32581	+	[K] Barstar, RNAse (barnase) inhibitor  
1637
	yhcN	CDS	NA	32647	32910	-	NA
1638
	cds-WP_161735991.1	CDS	NA	33004	33270	-	NA
1639
	yhcN_2	CDS	NA	33354	33617	-	NA
1640
	cds-WP_161735992.1	CDS	COG1044	370	927	+	[M] UDP-3-O-[3-hydroxymyristoyl] glucosamine N-acyltransferase   
1641
	phoH	CDS	COG1702	1244	2032	-	[T] Phosphate starvation-inducible protein PhoH, predicted ATPase
1642
	efeB	CDS	COG2837	2602	3879	-	[P] Predicted iron-dependent peroxidase   
	cds-WP_161735995.1	CDS	COG2822	3882	4994	-	[P] Predicted periplasmic lipoprotein involved in iron
	cds-WP_033783356.1	CDS	COG0672	5049	5873	-	[P] High-affinity Fe2+/Pb2+ permease   
1643
	putP	CDS	COG0591	6065	7549	-	[ER] Na+/proline symporter    
1644
	putA	CDS	COG4230	8001	11948	+	[C] Delta 1-pyrroline-5-carboxylate dehydrogenase   
1645
	cds-WP_222925472.1	CDS	COG2252	12940	14238	-	[R] Permeases     
1646
	cds-WP_161735998.1	CDS	COG0745	14661	15404	+	[TK] Response regulators consisting of a CheY-like
1647
	cds-WP_161735999.1	CDS	COG3822	15420	16103	-	[R] ABC-type sugar transport system, auxiliary component
	cds-WP_161736000.1	CDS	COG1879	16148	17086	-	[G] ABC-type sugar transport system, periplasmic component
	cds-WP_161736001.1	CDS	COG4158	17176	18156	-	[R] Predicted ABC-type sugar transport system, permease
	cds-WP_161736002.1	CDS	COG1129	18167	19681	-	[G] ABC-type sugar transport system, ATPase component
1648
	cds-WP_161736003.1	CDS	COG4191	19829	22438	+	[T] Signal transduction histidine kinase regulating C4-dicarboxylate
1649
	phnE	CDS	COG3639	22392	23276	-	[P] ABC-type phosphate/phosphonate transport system, permease component
	phnE_2	CDS	COG3639	23273	24133	-	[P] ABC-type phosphate/phosphonate transport system, permease component
	phnD	CDS	COG3221	24226	25152	-	[P] ABC-type phosphate/phosphonate transport system, periplasmic component
	phnC	CDS	COG3638	25179	26009	-	[P] ABC-type phosphate/phosphonate transport system, ATPase component
	phnP	CDS	COG1235	26088	26858	-	[R] Metal-dependent hydrolases of the beta-lactamase superfamily
	phnN	CDS	COG3709	26855	27391	-	[P] Uncharacterized component of phosphonate metabolism 
	phnM	CDS	COG3454	27391	28527	-	[P] Metal-dependent hydrolase involved in phosphonate metabolism
	phnL	CDS	COG4778	28524	29237	-	[P] ABC-type phosphonate transport system, ATPase component
	phnK	CDS	COG4107	29238	29999	-	[P] ABC-type phosphonate transport system, ATPase component
	cds-WP_161736013.1	CDS	COG3627	29989	30837	-	[P] Uncharacterized enzyme of phosphonate metabolism 
	cds-WP_161736014.1	CDS	COG3626	30830	31906	-	[P] Uncharacterized enzyme of phosphonate metabolism 
	phnH	CDS	COG3625	31906	32481	-	[P] Uncharacterized enzyme of phosphonate metabolism 
	phnG	CDS	COG3624	32481	32927	-	[P] Uncharacterized enzyme of phosphonate metabolism 
	cds-WP_161736016.1	CDS	NA	32927	33192	-	NA
1650
	cyoE	CDS	COG0109	20	907	-	[O] Polyprenyltransferase (cytochrome oxidase assembly factor) 
	cds-WP_008924889.1	CDS	COG3125	921	1250	-	[C] Heme/copper-type cytochrome/quinol oxidase, subunit 4 
	cds-WP_009091720.1	CDS	COG1845	1250	1867	-	[C] Heme/copper-type cytochrome/quinol oxidase, subunit 3 
	cyoB	CDS	COG0843	1867	3849	-	[C] Heme/copper-type cytochrome/quinol oxidases, subunit 1 
	cyoA	CDS	COG1622	3854	4780	-	[C] Heme/copper-type cytochrome/quinol oxidases, subunit 2 
1651
	ampG	CDS	COG2271	5225	6715	-	[G] Sugar phosphate permease   
	cds-WP_161736019.1	CDS	COG3056	6773	7351	-	[M] Uncharacterized lipoprotein    
1652
	bolA	CDS	COG0271	7638	7952	+	[T] Stress-induced morphogen (activity unknown)  
1653
	tig	CDS	COG0544	8246	9550	+	[O] FKBP-type peptidyl-prolyl cis-trans isomerase (trigger factor)
	clpP	CDS	COG0740	9886	10509	+	[OU] Protease subunit of ATP-dependent Clp proteases
	clpX	CDS	COG1219	10646	11917	+	[O] ATP-dependent protease Clp, ATPase subunit 
	lon	CDS	COG0466	12104	14458	+	[O] ATP-dependent Lon protease, bacterial type 
1654
	hupB	CDS	COG0776	14664	14945	+	[L] Bacterial nucleoid DNA-binding protein  
1655
	ppiD	CDS	COG0760	15193	17061	+	[O] Parvulin-like peptidyl-prolyl isomerase   
1656
	cds-WP_161736023.1	CDS	COG1555	17202	17561	+	[L] DNA uptake protein and related DNA-binding
1657
	cds-WP_150013161.1	CDS	COG0824	17662	18060	+	[R] Predicted thioesterase    
1658
	queC	CDS	COG0603	18111	18806	-	[R] Predicted PP-loop superfamily ATPase  
	cds-WP_161736025.1	CDS	COG4533	18848	20566	-	[R] ABC-type uncharacterized transport system, periplasmic component
1659
	cof	CDS	COG0561	20662	21480	+	[R] Predicted hydrolases of the HAD superfamily
1660
	cds-WP_161736026.1	CDS	COG0031	21515	22549	-	[E] Cysteine synthase    
1661
	cds-WP_033782182.1	CDS	COG1522	22667	23128	+	[K] Transcriptional regulators    
	cds-WP_202605036.1	CDS	COG1132	23186	24922	+	[V] ABC-type multidrug transport system, ATPase and
	cds-WP_161736028.1	CDS	COG1132	24915	26690	+	[V] ABC-type multidrug transport system, ATPase and
1662
	glnK	CDS	COG0347	26948	27286	+	[E] Nitrogen regulatory protein PII  
	amtB	CDS	COG0004	27321	28607	+	[P] Ammonia permease    
1663
	tesB	CDS	COG1946	28666	29529	-	[I] Acyl-CoA thioesterase    
1664
	cds-WP_033731772.1	CDS	COG3126	29720	30277	+	[S] Uncharacterized protein conserved in bacteria 
1665
	cds-WP_161736031.1	CDS	COG3695	30307	30627	-	[L] Predicted methylated DNA-protein cysteine methyltransferase 
1666
	hha	CDS	NA	31050	31265	-	NA
	tomB	CDS	NA	31290	31667	-	NA
1667
	cds-WP_161736032.1	CDS	NA	31815	32168	-	NA
1668
	cds-WP_161736035.1	CDS	COG2826	56	1216	+	[L] Transposase and inactivated derivatives, IS30 family
1669
	cds-WP_161736036.1	CDS	COG5504	1377	2012	+	[O] Predicted Zn-dependent protease   
1670
	cds-GU930_RS21620	CDS	NA	2176	2321	+	NA
1671
	cds-WP_161736037.1	CDS	COG2272	2536	4200	-	[I] Carboxylesterase type B   
1672
	cds-WP_161736038.1	CDS	COG1846	4575	5006	+	[K] Transcriptional regulators    
	cds-WP_237566734.1	CDS	COG0778	5122	5838	+	[C] Nitroreductase     
1673
	cds-WP_161736039.1	CDS	COG2085	5903	6649	+	[R] Predicted dinucleotide-binding enzymes   
1674
	cds-WP_161736040.1	CDS	COG0702	6763	7671	+	[MG] Predicted nucleoside-diphosphate-sugar epimerases   
1675
	cds-WP_161736041.1	CDS	COG2207	7908	8798	+	[K] AraC-type DNA-binding domain-containing proteins  
1676
	cds-WP_161736042.1	CDS	COG2814	9177	10634	-	[G] Arabinose efflux permease   
1677
	cds-WP_161736043.1	CDS	COG1082	10749	11690	-	[G] Sugar phosphate isomerases/epimerases   
	cds-WP_122889439.1	CDS	COG0673	11700	12878	-	[R] Predicted dehydrogenases and related proteins 
	cds-WP_122889438.1	CDS	COG1879	12933	13856	-	[G] ABC-type sugar transport system, periplasmic component
1678
	cds-WP_161736044.1	CDS	COG1609	14246	15262	+	[K] Transcriptional regulators    
	cds-GU930_RS15060	CDS	COG1082	15272	16102	+	[G] Sugar phosphate isomerases/epimerases   
1679
	cds-GU930_RS15070	CDS	ROG6591	16478	17234	-	NA
1680
	cds-WP_161736045.1	CDS	COG0583	17389	18306	-	[K] Transcriptional regulator    
1681
	cds-WP_161736046.1	CDS	COG0693	18468	19148	+	[R] Putative intracellular protease/amidase   
1682
	cds-WP_161736047.1	CDS	NA	20905	21081	+	NA
1683
	cds-WP_161736048.1	CDS	COG3479	21242	21766	+	[Q] Phenolic acid decarboxylase   
1684
	clcA	CDS	COG0038	21786	23114	-	[P] Chloride channel protein EriC  
1685
	cds-WP_161736050.1	CDS	COG0654	23743	24960	+	[HC] 2-polyprenyl-6-methoxyphenol hydroxylase and related FAD-dependent oxidoreductases
1686
	cds-WP_202605038.1	CDS	COG2200	25158	26894	+	[T] FOG: EAL domain   
1687
	cds-WP_161736052.1	CDS	ROG7464	26931	27866	-	NA
	cds-WP_161736053.1	CDS	COG0600	27890	28645	-	[P] ABC-type nitrate/sulfonate/bicarbonate transport system, permease component
	cds-WP_161736054.1	CDS	COG4525	28642	29382	-	[P] ABC-type taurine transport system, ATPase component
	cds-WP_161736055.1	CDS	COG0819	29379	30080	-	[K] Putative transcription activator   
1688
	ascB	CDS	COG2723	30313	31578	-	[G] Beta-glucosidase/6-phospho-beta-glucosidase/beta-galactosidase     
1689
	cds-WP_161736058.1	CDS	COG1012	1	1230	-	[C] NAD-dependent aldehyde dehydrogenases   
1690
	cds-WP_161736059.1	CDS	COG3963	1464	2027	+	[I] Phospholipid N-methyltransferase    
1691
	cds-WP_161736060.1	CDS	COG0518	2015	2740	-	[F] GMP synthase - Glutamine amidotransferase domain
1692
	cds-WP_202605039.1	CDS	COG0697	2943	3797	+	[GER] Permeases of the drug/metabolite transporter (DMT)
	cds-WP_161736062.1	CDS	COG1804	3844	5223	+	[C] Predicted acyl-CoA transferases/carnitine dehydratase  
1693
	cds-WP_161736063.1	CDS	COG3381	5225	5791	-	[R] Uncharacterized component of anaerobic dehydrogenases 
	cds-WP_161736064.1	CDS	COG1387	5820	6557	-	[ER] Histidinol phosphatase and related hydrolases of
	ghrA	CDS	COG0111	6597	7538	-	[HE] Phosphoglycerate dehydrogenase and related dehydrogenases 
1694
	treA	CDS	COG1626	7748	9433	+	[G] Neutral trehalase    
1695
	cds-WP_161736067.1	CDS	COG1629	9625	11724	+	[P] Outer membrane receptor proteins, mostly Fe
1696
	cds-WP_031375306.1	CDS	COG2261	11791	12039	-	[S] Predicted membrane protein   
1697
	cds-WP_237566736.1	CDS	COG5581	12309	12983	+	[M] Predicted glycosyltransferase    
1698
	cds-WP_161736069.1	CDS	COG0668	13080	14210	+	[M] Small-conductance mechanosensitive channel   
1699
	cds-WP_161736070.1	CDS	COG2407	14322	15740	-	[G] L-fucose isomerase and related proteins 
	cds-WP_161736071.1	CDS	COG0554	15761	17248	-	[C] Glycerol kinase    
	cds-WP_161736072.1	CDS	COG3958	17251	18195	-	[G] Transketolase, C-terminal subunit   
	cds-WP_033732315.1	CDS	COG3959	18188	19018	-	[G] Transketolase, N-terminal subunit   
1700
	cds-WP_161736073.1	CDS	COG1172	19201	20307	-	[G] Ribose/xylose/arabinose/galactoside ABC-type transport systems, permease components
	cds-WP_161736074.1	CDS	COG1129	20310	21824	-	[G] ABC-type sugar transport system, ATPase component
	cds-WP_161736075.1	CDS	COG5618	21824	22423	-	[R] Predicted periplasmic lipoprotein   
	cds-WP_161736076.1	CDS	COG1879	22426	23367	-	[G] ABC-type sugar transport system, periplasmic component
1701
	cds-WP_161736077.1	CDS	COG2390	23551	24507	+	[K] Transcriptional regulator, contains sigma factor-related N-terminal
1702
	emtA	CDS	COG0741	24518	25147	-	[M] Soluble lytic murein transglycosylase and related
1703
	ldcA	CDS	COG1619	25314	26237	+	[V] Uncharacterized proteins, homologs of microcin C7
	cds-WP_033782762.1	CDS	COG0491	26260	26922	+	[R] Zn-dependent hydrolases, including glyoxylases  
1704
	cds-WP_061062233.1	CDS	COG0454	26923	27336	-	[KR] Histone acetyltransferase HPA2 and related acetyltransferases
	cds-WP_135909190.1	CDS	NA	27352	27735	-	NA
1705
	cds-WP_013357539.1	CDS	NA	27922	28101	-	NA
1706
	cds-WP_161736080.1	CDS	NA	28316	28645	+	NA
	cds-WP_161736081.1	CDS	NA	28707	29264	+	NA
	cds-WP_161736082.1	CDS	COG0248	29288	30298	+	[FP] Exopolyphosphatase     
1707
	cds-WP_161736083.1	CDS	NA	30319	30531	-	NA
1708
	cds-WP_013357534.1	CDS	ROG8404	30712	30960	+	NA
1709
	cds-WP_013357533.1	CDS	NA	31124	31294	+	NA
1710
	ompF	CDS	COG3203	211	1377	+	[M] Outer membrane protein (porin)  
1711
	cds-WP_161736084.1	CDS	COG1448	1610	2800	+	[E] Aspartate/tyrosine/aromatic aminotransferase    
1712
	cds-WP_161736085.1	CDS	COG0491	2841	3470	-	[R] Zn-dependent hydrolases, including glyoxylases  
	cds-WP_010254972.1	CDS	COG3108	3510	4058	-	[S] Uncharacterized protein conserved in bacteria 
	ldtD	CDS	COG2989	4244	6055	-	[S] Uncharacterized protein conserved in bacteria 
1713
	mukB	CDS	COG3096	6203	10690	-	[D] Uncharacterized protein involved in chromosome partitioning
	mukE	CDS	COG3095	10687	11409	-	[D] Uncharacterized protein involved in chromosome partitioning
	mukF	CDS	COG3006	11390	12712	-	[D] Uncharacterized protein involved in chromosome partitioning
	cmoM	CDS	COG0500	12709	13494	-	[QR] SAM-dependent methyltransferases    
1714
	elyC	CDS	COG1434	13620	14405	+	[S] Uncharacterized conserved protein   
1715
	cds-WP_161736090.1	CDS	NA	14385	15278	-	NA
1716
	kdsB	CDS	COG1212	15390	16139	-	[M] CMP-2-keto-3-deoxyoctulosonic acid synthetase   
	cds-WP_003849374.1	CDS	COG2835	16136	16318	-	[S] Uncharacterized conserved protein   
1717
	cds-WP_161736092.1	CDS	COG3214	16424	17638	-	[S] Uncharacterized protein conserved in bacteria 
	lpxK	CDS	COG1663	17678	18664	-	[M] Tetraacyldisaccharide-1-P 4'-kinase    
	msbA_2	CDS	COG1132	18661	20409	-	[V] ABC-type multidrug transport system, ATPase and
	cds-WP_202605042.1	CDS	COG2333	20444	22699	-	[R] Predicted hydrolase (metallo-beta-lactamase superfamily)  
1718
	ihfB	CDS	COG0776	22903	23187	-	[L] Bacterial nucleoid DNA-binding protein  
	rpsA	CDS	COG0539	23270	24943	-	[J] Ribosomal protein S1   
	cmk	CDS	COG0283	25052	25738	-	[F] Cytidylate kinase    
	aroA	CDS	COG0128	25938	27224	-	[E] 5-enolpyruvylshikimate-3-phosphate synthase    
	serC	CDS	COG1932	27307	28392	-	[HE] Phosphoserine aminotransferase    
1719
	cds-WP_161736097.1	CDS	NA	28719	30482	+	NA
1720
	cds-WP_202605043.1	CDS	NA	1	814	+	NA
	cds-WP_202605044.1	CDS	COG4215	821	1546	+	[E] ABC-type arginine transport system, permease component
	cds-WP_202605046.1	CDS	COG4160	1565	2242	+	[E] ABC-type arginine/histidine transport system, permease component
	cds-WP_010246775.1	CDS	COG4598	2239	3018	+	[E] ABC-type histidine transport system, ATPase component
1721
	cds-WP_161736100.1	CDS	COG1309	3083	3676	-	[K] Transcriptional regulator    
1722
	cds-WP_161736101.1	CDS	COG0251	3820	4221	+	[J] Putative translation initiation inhibitor, yjgF family
1723
	cds-WP_161736102.1	CDS	COG2335	4338	4898	+	[M] Secreted and surface protein containing fasciclin-like
	cds-WP_161736103.1	CDS	COG1595	4960	5541	+	[K] DNA-directed RNA polymerase specialized sigma subunit,
1724
	cds-WP_161736104.1	CDS	COG0665	5739	7052	-	[E] Glycine/D-amino acid oxidases (deaminating)  
1725
	cds-WP_161736105.1	CDS	COG0125	7231	7848	-	[F] Thymidylate kinase    
1726
	cds-WP_161736106.1	CDS	NA	8213	8899	-	NA
1727
	cds-WP_161736107.1	CDS	NA	9231	9374	+	NA
1728
	cds-WP_237566737.1	CDS	NA	9559	10155	-	NA
1729
	cds-WP_161736108.1	CDS	NA	10434	10766	-	NA
1730
	cds-WP_161736109.1	CDS	COG1670	11558	12106	-	[J] Acetyltransferases, including N-acetylases of ribosomal proteins
1731
	cds-WP_202605047.1	CDS	COG4929	12457	12966	-	[S] Uncharacterized membrane-anchored protein   
	cds-WP_161736111.1	CDS	COG4984	12980	15190	-	[S] Predicted membrane protein   
1732
	cds-WP_161736112.1	CDS	COG4222	15568	16926	+	[S] Uncharacterized protein conserved in bacteria 
1733
	cds-WP_161736113.1	CDS	COG3593	17195	18979	+	[L] Predicted ATP-dependent endonuclease of the OLD
	cds-WP_161736114.1	CDS	COG1074	18972	20753	+	[L] ATP-dependent exoDNAse (exonuclease V) beta subunit
1734
	cds-WP_161736115.1	CDS	COG3386	20949	21809	-	[G] Gluconolactonase     
1735
	cds-WP_161736116.1	CDS	COG3238	21894	22367	-	[S] Uncharacterized protein conserved in bacteria 
	cds-WP_161736117.1	CDS	COG0402	22382	23779	-	[FR] Cytosine deaminase and related metal-dependent hydrolases
1736
	cds-WP_161736118.1	CDS	COG0583	23922	24809	+	[K] Transcriptional regulator    
1737
	cds-WP_237566738.1	CDS	COG0583	24967	25812	-	[K] Transcriptional regulator    
1738
	cds-WP_161736120.1	CDS	COG0667	25977	26942	+	[C] Predicted oxidoreductases (related to aryl-alcohol dehydrogenases)
	cds-WP_161736121.1	CDS	COG2249	26960	27475	+	[R] Putative NADPH-quinone reductase (modulator of drug
1739
	cds-WP_161736122.1	CDS	NA	27929	29845	-	NA
1740
	cds-WP_161736125.1	CDS	COG1028	20	748	+	[IQR] Dehydrogenases with different specificities (related to
1741
	cds-WP_161736126.1	CDS	COG0386	990	1466	-	[O] Glutathione peroxidase    
1742
	cds-WP_161736127.1	CDS	COG1028	1648	2448	-	[IQR] Dehydrogenases with different specificities (related to
	cds-WP_161736128.1	CDS	NA	2445	2678	-	NA
1743
	cds-WP_237566742.1	CDS	COG0454	2673	3182	+	[KR] Histone acetyltransferase HPA2 and related acetyltransferases
1744
	cds-WP_161736129.1	CDS	COG1522	3186	3659	-	[K] Transcriptional regulators    
1745
	cds-WP_161736130.1	CDS	COG1280	4136	4762	+	[E] Putative threonine efflux protein  
1746
	cds-WP_161736131.1	CDS	ROG1128	4826	5296	-	NA
1747
	cds-WP_161736132.1	CDS	COG2271	5713	7053	+	[G] Sugar phosphate permease   
1748
	cds-WP_237566739.1	CDS	COG2771	7941	8594	+	[K] DNA-binding HTH domain-containing proteins  
1749
	cds-WP_161736133.1	CDS	COG3916	8608	9246	-	[TQ] N-acyl-L-homoserine lactone synthetase   
1750
	cds-WP_161736134.1	CDS	COG0111	10590	11537	-	[HE] Phosphoglycerate dehydrogenase and related dehydrogenases 
	cds-WP_161736135.1	CDS	COG0684	11537	12229	-	[H] Demethylmenaquinone methyltransferase    
1751
	cds-WP_161736136.1	CDS	COG1414	12403	13113	+	[K] Transcriptional regulator    
1752
	cds-WP_161736137.1	CDS	ROG0933	13568	14548	+	NA
	cds-WP_161736138.1	CDS	COG0620	14576	15607	+	[E] Methionine synthase II (cobalamin-independent)  
1753
	cds-WP_161736139.1	CDS	COG3696	15831	18917	-	[P] Putative silver efflux pump  
	cds-WP_161736140.1	CDS	COG1566	18914	20023	-	[V] Multidrug resistance efflux pump  
1754
	cds-WP_161736141.1	CDS	COG1280	20582	21211	+	[E] Putative threonine efflux protein  
1755
	cds-WP_237566740.1	CDS	COG5623	21395	21940	-	[A] Pre-mRNA cleavage and polyadenylation factor IA/II
1756
	cds-WP_237566741.1	CDS	NA	22379	23107	+	NA
1757
	cds-WP_161736143.1	CDS	COG1902	23313	24431	+	[C] NADH:flavin oxidoreductases, Old Yellow Enzyme family
	cds-WP_161736144.1	CDS	COG0640	24448	24762	+	[K] Predicted transcriptional regulators   
1758
	cds-WP_161736145.1	CDS	ROG0288	25159	26103	+	NA
	thiS	CDS	COG2104	26087	26284	+	[H] Sulfur transfer protein involved in thiamine
	cds-WP_161736147.1	CDS	COG2022	26287	27045	+	[H] Uncharacterized enzyme of thiazole biosynthesis 
	cds-WP_161736148.1	CDS	COG0476	27055	28023	+	[H] Dinucleotide-utilizing enzymes involved in molybdopterin and
1759
	cds-WP_161736149.1	CDS	COG4405	28033	28446	-	[S] Uncharacterized protein conserved in bacteria 
1760
	cds-WP_161736150.1	CDS	NA	28670	29212	-	NA
1761
	cds-WP_161736151.1	CDS	NA	29519	29788	+	NA
1762
	cds-WP_222925864.1	CDS	COG3290	169	1758	+	[T] Signal transduction histidine kinase regulating citrate/malate
	dcuR	CDS	COG4565	1755	2474	+	[KT] Response regulator of citrate/malate metabolism 
1763
	cds-WP_161736156.1	CDS	COG1477	2468	3430	-	[H] Membrane-associated lipoprotein involved in thiamine biosynthesis
	cds-WP_161736157.1	CDS	COG1053	3493	6273	-	[C] Succinate dehydrogenase/fumarate reductase, flavoprotein subunit 
1764
	cds-WP_161736158.1	CDS	COG0471	6864	8372	+	[P] Di- and tricarboxylate transporters  
	fumA	CDS	COG1951	8529	10175	+	[C] Tartrate dehydratase alpha subunit/Fumarate hydratase class
1765
	cds-WP_161736160.1	CDS	COG0702	10560	11216	-	[MG] Predicted nucleoside-diphosphate-sugar epimerases   
	cds-WP_161736161.1	CDS	COG0702	11306	12373	-	[MG] Predicted nucleoside-diphosphate-sugar epimerases   
1766
	cds-WP_161736162.1	CDS	COG0583	12474	13376	+	[K] Transcriptional regulator    
1767
	cds-WP_161736163.1	CDS	ROG2472	13697	15139	+	NA
1768
	cds-WP_202605049.1	CDS	COG4130	15244	16065	+	[G] Predicted sugar epimerase   
	cds-WP_161736165.1	CDS	COG0673	16075	17085	+	[R] Predicted dehydrogenases and related proteins 
1769
	cds-WP_161736166.1	CDS	COG2885	17221	17694	-	[M] Outer membrane protein and related peptidoglycan-associated
	cds-WP_161736167.1	CDS	COG2199	17697	18905	-	[T] FOG: GGDEF domain   
	cds-WP_161736168.1	CDS	ROG7826	18907	19467	-	NA
1770
	malT	CDS	COG2909	19828	22530	-	[K] ATP-dependent transcriptional regulator   
1771
	malP_2	CDS	COG0058	22813	25215	+	[G] Glucan phosphorylase    
	malQ_2	CDS	COG1640	25224	27290	+	[G] 4-alpha-glucanotransferase     
1772
	cds-WP_161736172.1	CDS	ROG1645	27478	27948	-	NA
	cds-WP_161736173.1	CDS	COG2002	27955	28299	-	[K] Regulators of stationary/sporulation gene expression 
	cds-WP_237566743.1	CDS	COG2161	28398	28565	-	[D] Antitoxin of toxin-antitoxin stability system 
1773
	cds-GU930_RS15810	CDS	ROG8131	28802	28963	-	NA
1774
	grcA	CDS	COG3445	19	402	+	[R] Acid-induced glycyl radical enzyme  
1775
	srmB	CDS	COG0513	620	1948	-	[LKJ] Superfamily II DNA and RNA helicases
1776
	cds-WP_161736176.1	CDS	COG4123	2114	2863	+	[R] Predicted O-methyltransferase    
1777
	nadB	CDS	COG0029	2848	4467	-	[H] Aspartate oxidase    
1778
	rpoE	CDS	COG1595	4881	5456	+	[K] DNA-directed RNA polymerase specialized sigma subunit,
	rseA	CDS	COG3073	5487	6140	+	[T] Negative regulator of sigma E activity
	rseB	CDS	COG3026	6140	7096	+	[T] Negative regulator of sigma E activity
	rseC	CDS	COG3086	7093	7557	+	[T] Positive regulator of sigma E activity
1779
	lepA	CDS	COG0481	7776	9575	+	[M] Membrane GTPase LepA   
	lepB	CDS	COG0681	9585	10559	+	[U] Signal peptidase I   
	rnc	CDS	COG0571	10691	11371	+	[K] dsRNA-specific ribonuclease    
	era	CDS	COG1159	11516	12421	+	[R] GTPase     
	recO	CDS	COG1381	12426	13154	+	[L] Recombinational DNA repair protein (RecF pathway)
	pdxJ	CDS	COG0854	13227	13958	+	[H] Pyridoxal phosphate biosynthesis protein  
	acpS	CDS	COG0736	13958	14338	+	[I] Phosphopantetheinyl transferase (holo-ACP synthase)  
1780
	cds-WP_161736185.1	CDS	COG1145	14335	14583	-	[C] Ferredoxin     
1781
	cds-WP_161736186.1	CDS	COG1737	14639	15478	-	[K] Transcriptional regulators    
1782
	yfhb	CDS	ROG0230	15634	16272	+	NA
1783
	tadA	CDS	COG0590	16336	16827	+	[FJ] Cytosine/adenosine deaminases    
1784
	mltF	CDS	COG4623	16824	18290	-	[M] Predicted soluble lytic transglycosylase fused to
1785
	purL	CDS	COG0046	18558	22445	+	[F] Phosphoribosylformylglycinamidine (FGAM) synthase, synthetase domain 
1786
	cds-WP_202605050.1	CDS	COG0642	23056	24435	+	[T] Signal transduction histidine kinase  
	qseG	CDS	ROG4736	24439	25107	+	NA
	glrR	CDS	COG2204	25107	26441	+	[T] Response regulator containing CheY-like receiver, AAA-type
1787
	glnB	CDS	COG0347	26626	26964	+	[E] Nitrogen regulatory protein PII  
1788
	hmpA	CDS	NA	27505	28638	-	NA
1789
	cds-WP_161736194.1	CDS	NA	1	289	+	NA
1790
	cds-WP_161736195.1	CDS	COG3753	925	1305	-	[S] Uncharacterized protein conserved in bacteria 
	cds-WP_041456944.1	CDS	COG2261	1331	1591	-	[S] Predicted membrane protein   
1791
	cds-GU930_RS21635	CDS	COG1652	1846	2004	+	[S] Uncharacterized protein containing LysM domain 
1792
	rna-GU930_RS15965	tRNA	NA	2200	2275	-	NA
1793
	mtfA	CDS	COG3228	2379	3155	-	[S] Uncharacterized protein conserved in bacteria 
1794
	cds-WP_161736198.1	CDS	NA	3328	4005	-	NA
1795
	cds-WP_161736199.1	CDS	COG1418	4617	5321	+	[R] Predicted HD superfamily hydrolase  
1796
	cds-WP_161736200.1	CDS	ROG6594	5394	5675	+	NA
1797
	dcm	CDS	COG0270	5946	7331	-	[L] Site-specific DNA methylase   
1798
	vsr	CDS	COG3727	7522	8001	+	[L] DNA G:T-mismatch repair endonuclease  
	cds-WP_090959971.1	CDS	NA	8054	8329	+	NA
	cds-WP_161736203.1	CDS	COG2354	8340	9251	+	[S] Uncharacterized protein conserved in bacteria 
1799
	cds-WP_161736204.1	CDS	COG5475	9599	9778	+	[S] Uncharacterized small protein   
1800
	cds-WP_013358297.1	CDS	NA	9865	11085	-	NA
	cds-WP_161736205.1	CDS	COG3769	11116	11907	-	[R] Predicted hydrolase (HAD superfamily)  
1801
	cds-WP_161736206.1	CDS	NA	12261	12494	-	NA
1802
	cds-WP_013358294.1	CDS	COG0401	12811	12969	+	[S] Uncharacterized homolog of Blt101  
1803
	dsrB	CDS	NA	13032	13226	+	NA
1804
	cds-WP_161736207.1	CDS	COG0840	13332	15038	-	[NT] Methyl-accepting chemotaxis protein   
	rcsA	CDS	COG2771	15179	15814	-	[K] DNA-binding HTH domain-containing proteins  
1805
	fliR	CDS	COG1684	16442	17227	-	[NU] Flagellar biosynthesis pathway, component FliR 
	fliQ	CDS	COG1987	17227	17496	-	[NU] Flagellar biosynthesis pathway, component FliQ 
	fliP	CDS	COG1338	17522	18253	-	[NU] Flagellar biosynthesis pathway, component FliP 
	fliO	CDS	COG3190	18253	18651	-	[N] Flagellar biogenesis protein   
	fliN	CDS	COG1886	18662	19069	-	[NU] Flagellar motor switch/type III secretory pathway
	fliM	CDS	COG1868	19062	20069	-	[N] Flagellar motor switch protein  
	fliL	CDS	COG1580	20074	20559	-	[N] Flagellar basal body-associated protein  
	cds-WP_161736209.1	CDS	COG3144	20687	21970	-	[N] Flagellar hook-length control protein  
	fliJ	CDS	COG2882	21967	22410	-	[NUO] Flagellar biosynthesis chaperone   
	fliI	CDS	COG1157	22430	23800	-	[NU] Flagellar biosynthesis/type III secretory pathway ATPase
	fliH	CDS	COG1317	23800	24492	-	[NU] Flagellar biosynthesis/type III secretory pathway protein
	fliG	CDS	COG1536	24485	25477	-	[N] Flagellar motor switch protein  
	fliF	CDS	COG1766	25474	27195	-	[NU] Flagellar biosynthesis/type III secretory pathway lipoprotein
1806
	fliE	CDS	COG1677	27428	27739	+	[NU] Flagellar hook-basal body protein  
1807
	cds-GU930_RS21640	CDS	NA	27771	28019	-	NA
1808
	cds-WP_161736213.1	CDS	COG3264	1	547	-	[M] Small-conductance mechanosensitive channel   
1809
	pbpG	CDS	COG1686	775	1722	-	[M] D-alanyl-D-alanine carboxypeptidase    
1810
	cds-WP_161736215.1	CDS	ROG0339	1902	2489	-	NA
1811
	cds-WP_161736216.1	CDS	COG0586	2695	3276	+	[S] Uncharacterized membrane-associated protein   
1812
	cds-WP_161736217.1	CDS	COG3387	3479	5293	+	[G] Glucoamylase and related glycosyl hydrolases 
1813
	cds-WP_161736218.1	CDS	COG1376	5508	6629	+	[S] Uncharacterized protein conserved in bacteria 
1814
	cds-WP_161736219.1	CDS	COG0306	6817	8418	+	[P] Phosphate/sulphate permeases    
1815
	cds-WP_161736220.1	CDS	COG2270	8439	9626	-	[R] Permeases of the major facilitator superfamily
1816
	dusC	CDS	COG0042	9697	10647	-	[J] tRNA-dihydrouridine synthase    
	rhlE	CDS	COG0513	10650	12020	-	[LKJ] Superfamily II DNA and RNA helicases
1817
	cds-WP_031594396.1	CDS	NA	12238	12630	-	NA
1818
	cds-WP_013357197.1	CDS	COG3568	12810	13571	+	[R] Metal-dependent hydrolase    
	clsB	CDS	COG1502	13568	14812	+	[I] Phosphatidylserine/phosphatidylglycerophosphate/cardiolipin synthases and related enzymes 
	cds-WP_161736224.1	CDS	COG0392	14812	15777	+	[S] Predicted integral membrane protein  
1819
	cds-WP_061061965.1	CDS	COG0670	15828	16535	-	[R] Integral membrane protein, interacts with FtsH
1820
	cds-WP_161736225.1	CDS	ROG1186	16634	17728	-	NA
1821
	cds-WP_161736226.1	CDS	ROG3632	17835	18620	+	NA
1822
	moaE	CDS	COG0314	18710	19162	-	[H] Molybdopterin converting factor, large subunit 
	moaD	CDS	COG1977	19164	19409	-	[H] Molybdopterin converting factor, small subunit 
	moaC	CDS	COG0315	19402	19887	-	[H] Molybdenum cofactor biosynthesis enzyme  
	moaB	CDS	COG0521	19890	20405	-	[H] Molybdopterin biosynthesis enzymes   
	moaA	CDS	COG2896	20420	21409	-	[H] Molybdenum cofactor biosynthesis enzyme  
1823
	yvcK	CDS	COG0391	21734	22657	+	[S] Uncharacterized conserved protein   
1824
	uvrB	CDS	COG0556	22641	24662	-	[L] Helicase subunit of the DNA excision
1825
	cds-WP_013357183.1	CDS	COG0410	25555	26277	+	[E] ABC-type branched-chain amino acid transport systems,
1826
	bioD_2	CDS	COG0132	26281	26952	-	[H] Dethiobiotin synthetase    
	bioC	CDS	COG0500	26949	27704	-	[QR] SAM-dependent methyltransferases    
	cds-WP_161736236.1	CDS	NA	27688	28553	-	NA
1827
	cds-WP_161736237.1	CDS	ROG1225	505	1104	+	NA
	tssJ	CDS	COG3521	1128	1625	+	[S] Uncharacterized protein conserved in bacteria 
	tssK	CDS	COG3522	1631	2971	+	[S] Uncharacterized protein conserved in bacteria 
	cds-WP_202605054.1	CDS	COG3455	2992	4227	+	[S] Uncharacterized protein conserved in bacteria 
	tssM_2	CDS	COG3523	4231	7860	+	[S] Uncharacterized protein conserved in bacteria 
	tagF_2	CDS	COG3913	7875	8591	+	[S] Uncharacterized protein conserved in bacteria 
	tssA	CDS	COG3515	8608	9624	+	[S] Uncharacterized protein conserved in bacteria 
	tssB	CDS	COG3516	9704	10237	+	[S] Uncharacterized protein conserved in bacteria 
	tssC	CDS	COG3517	10234	11733	+	[S] Uncharacterized protein conserved in bacteria 
1828
	cds-WP_161736244.1	CDS	ROG5652	11848	12081	-	NA
1829
	cds-WP_161736245.1	CDS	COG3157	12405	12887	+	[S] Hemolysin-coregulated protein (uncharacterized)   
	cds-WP_161736246.1	CDS	NA	12937	13383	+	NA
	cds-WP_161736247.1	CDS	NA	13399	14055	+	NA
1830
	cds-WP_161736248.1	CDS	NA	14310	14684	+	NA
	cds-WP_161736249.1	CDS	ROG2426	14711	15085	+	NA
1831
	tagH_2	CDS	COG3456	15389	17263	+	[T] Uncharacterized conserved protein, contains FHA domain
	cds-WP_013357582.1	CDS	COG0631	17260	18051	+	[T] Serine/threonine protein phosphatase   
	cds-WP_161736251.1	CDS	NA	18062	19039	+	NA
	cds-WP_161736252.1	CDS	COG4455	19056	19883	+	[R] Protein of avirulence locus involved in
	tssE_2	CDS	COG3518	19873	20448	+	[S] Uncharacterized protein conserved in bacteria 
	tssF	CDS	COG3519	20451	22322	+	[S] Uncharacterized protein conserved in bacteria 
	tssG	CDS	COG3520	22319	23365	+	[S] Uncharacterized protein conserved in bacteria 
	tssH	CDS	COG0542	23419	26028	+	[O] ATPases with chaperone activity, ATP-binding subunit
	cds-WP_161736257.1	CDS	COG0515	26056	27558	+	[RTKL] Serine/threonine protein kinase   
	vgrG_3	CDS	COG3501	27575	28112	+	[S] Uncharacterized protein conserved in bacteria 
1832
	cds-WP_161736260.1	CDS	COG0122	92	1567	-	[L] 3-methyladenine DNA glycosylase/8-oxoguanine DNA glycosylase 
1833
	cds-WP_161736261.1	CDS	COG0350	1726	2259	+	[L] Methylated DNA-protein cysteine methyltransferase  
1834
	nadA	CDS	COG0379	2386	3447	+	[H] Quinolinate synthase    
	pnuC	CDS	COG3201	3471	4193	+	[H] Nicotinamide mononucleotide transporter   
1835
	zitB	CDS	COG1230	4187	5176	-	[P] Co/Zn/Cd efflux system component  
	cds-WP_202605057.1	CDS	COG0642	5154	8216	-	[T] Signal transduction histidine kinase  
	cds-WP_161736266.1	CDS	COG2197	8225	8806	-	[TK] Response regulator containing a CheY-like receiver
1836
	cds-WP_202605056.1	CDS	ROG7372	8907	9275	-	NA
1837
	aroG	CDS	COG0722	9563	10615	+	[E] 3-deoxy-D-arabino-heptulosonate 7-phosphate (DAHP) synthase  
1838
	gpmA	CDS	COG0588	10959	11711	-	[G] Phosphoglycerate mutase 1   
	galM	CDS	COG2017	11863	12897	-	[G] Galactose mutarotase and related enzymes 
	galK	CDS	COG0153	12891	14039	-	[G] Galactokinase     
	galT	CDS	COG1085	14036	15082	-	[C] Galactose-1-phosphate uridylyltransferase    
1839
	modF	CDS	COG1119	15319	16791	-	[P] ABC-type molybdenum transport system, ATPase component/photorepair
	modE	CDS	COG2005	16861	17643	-	[R] N-terminal domain of molybdenum-binding protein 
1840
	cds-WP_033731900.1	CDS	NA	17780	17935	+	NA
1841
	modA	CDS	COG0725	18081	18854	+	[P] ABC-type molybdate transport system, periplasmic component
	modB	CDS	COG4149	18851	19540	+	[P] ABC-type molybdate transport system, permease component
	modC	CDS	COG4148	19540	20598	+	[P] ABC-type molybdate transport system, ATPase component
1842
	cds-WP_161736276.1	CDS	COG0561	20599	21417	-	[R] Predicted hydrolases of the HAD superfamily
1843
	pgl	CDS	COG2706	21573	22574	+	[G] 3-carboxymuconate cyclase    
1844
	cds-WP_161736278.1	CDS	COG1881	22908	23384	-	[R] Phospholipid-binding protein    
	bioA	CDS	COG0161	23460	24764	-	[H] Adenosylmethionine-8-amino-7-oxononanoate aminotransferase    
1845
	bioB	CDS	NA	24851	25882	+	NA
1846
	cds-GU930_RS16505	CDS	NA	1	82	+	NA
1847
	secE	CDS	COG0690	314	697	+	[U] Preprotein translocase subunit SecE  
	nusG	CDS	COG0250	699	1244	+	[K] Transcription antiterminator    
	rplK	CDS	COG0080	1392	1820	+	[J] Ribosomal protein L11   
	rplA	CDS	COG0081	1824	2528	+	[J] Ribosomal protein L1   
	rplJ	CDS	COG0244	2894	3391	+	[J] Ribosomal protein L10   
	rplL	CDS	COG0222	3457	3819	+	[J] Ribosomal protein L7/L12   
	rpoB	CDS	COG0085	4149	8177	+	[K] DNA-directed RNA polymerase, beta subunit/140 kD
	rpoC	CDS	COG0086	8388	12527	+	[K] DNA-directed RNA polymerase, beta' subunit/160 kD
1848
	cds-WP_033734941.1	CDS	COG5457	12583	12765	-	[S] Uncharacterized conserved small protein  
1849
	cds-WP_161736282.1	CDS	COG1167	12940	14394	+	[KE] Transcriptional regulators containing a DNA-binding HTH
1850
	thiE	CDS	COG0352	14588	15214	-	[H] Thiamine monophosphate synthase   
	thiC	CDS	COG0422	15217	17124	-	[H] Thiamine biosynthesis protein ThiC  
1851
	rsd	CDS	COG3160	17480	17986	-	[K] Regulator of sigma D  
1852
	nudC	CDS	COG2816	18076	18846	+	[L] NTP pyrophosphohydrolases containing a Zn-finger, probably
	hemE	CDS	COG0407	18887	19954	+	[H] Uroporphyrinogen-III decarboxylase    
	nfi	CDS	COG1515	19957	20625	+	[L] Deoxyinosine 3'endonuclease (endonuclease V)  
	cds-WP_013359744.1	CDS	COG3068	20689	21279	+	[S] Uncharacterized protein conserved in bacteria 
1853
	hupA	CDS	COG0776	21468	21740	+	[L] Bacterial nucleoid DNA-binding protein  
1854
	cds-WP_161736288.1	CDS	COG5633	21812	22474	+	[R] Predicted periplasmic lipoprotein   
1855
	purD	CDS	COG0151	22507	23787	-	[F] Phosphoribosylamine-glycine ligase    
	purH	CDS	COG0138	23807	25396	-	[F] AICAR transformylase/IMP cyclohydrolase PurH (only IMP
1856
	cds-WP_161736291.1	CDS	ROG3633	529	1260	-	NA
1857
	cds-WP_161736292.1	CDS	COG0840	1404	2948	-	[NT] Methyl-accepting chemotaxis protein   
1858
	cds-WP_161736293.1	CDS	COG1263	3135	4721	-	[G] Phosphotransferase system IIC components, glucose/maltose/N-acetylglucosamine-specific 
1859
	cds-WP_161736294.1	CDS	COG0243	4983	7286	+	[C] Anaerobic dehydrogenases, typically selenocysteine-containing  
1860
	cds-WP_161736295.1	CDS	COG4776	7399	9333	+	[K] Exoribonuclease II    
1861
	cds-WP_161736296.1	CDS	COG1966	9534	11603	+	[T] Carbon starvation protein, predicted membrane protein
	cds-WP_013358002.1	CDS	COG2879	11596	11886	+	[S] Uncharacterized small protein   
1862
	pdeR	CDS	COG5001	12046	14031	+	[T] Predicted signal transduction protein containing a
1863
	cds-WP_003853843.1	CDS	COG1024	14044	14910	-	[I] Enoyl-CoA hydratase/carnithine racemase   
1864
	kdgT	CDS	ROG0711	15056	16039	-	NA
1865
	araD	CDS	COG0235	16247	16945	-	[G] Ribulose-5-phosphate 4-epimerase and related epimerases and
1866
	osmB	CDS	ROG5895	17294	17509	+	NA
1867
	yciH	CDS	COG0023	17589	17912	-	[J] Translation initiation factor 1 (eIF-1/SUI1) and
	pyrF	CDS	COG0284	17912	18631	-	[F] Orotidine-5'-phosphate decarboxylase    
1868
	lapB	CDS	COG2956	18828	19997	-	[G] Predicted N-acetylglucosaminyl transferase   
	cds-WP_202605061.1	CDS	COG3771	20004	20303	-	[S] Predicted membrane protein   
1869
	pgpB	CDS	COG0671	20447	21205	-	[I] Membrane-associated phospholipid phosphatase   
1870
	ribA	CDS	COG0807	21433	22026	+	[H] GTP cyclohydrolase II   
1871
	acnA	CDS	COG1048	22058	24739	-	[C] Aconitase A    
1872
	cds-WP_003853864.1	CDS	NA	25339	25497	-	NA
1873
	cds-WP_161736305.1	CDS	COG1344	67	1521	-	[N] Flagellin and related hook-associated proteins 
1874
	cds-WP_161736306.1	CDS	COG1028	1726	2499	-	[IQR] Dehydrogenases with different specificities (related to
	alsS	CDS	COG0028	2521	4200	-	[EH] Thiamine pyrophosphate-requiring enzymes [acetolactate synthase, pyruvate
	budA	CDS	COG3527	4215	4997	-	[Q] Alpha-acetolactate decarboxylase    
1875
	cds-WP_161736309.1	CDS	COG0583	5102	6007	+	[K] Transcriptional regulator    
1876
	cds-WP_013356609.1	CDS	NA	6079	6324	+	NA
1877
	cds-WP_161736310.1	CDS	COG3696	6386	9430	-	[P] Putative silver efflux pump  
	cds-WP_161736311.1	CDS	COG1566	9427	10560	-	[V] Multidrug resistance efflux pump  
1878
	cds-WP_161736312.1	CDS	COG0642	10654	11823	-	[T] Signal transduction histidine kinase  
	cds-WP_161736313.1	CDS	COG0745	11820	12515	-	[TK] Response regulators consisting of a CheY-like
1879
	cds-WP_161736314.1	CDS	COG3713	12645	13430	+	[M] Outer membrane protein V  
1880
	cds-GU930_RS16770	CDS	COG5464	13892	14841	+	[S] Uncharacterized conserved protein   
1881
	cds-WP_161736315.1	CDS	COG1940	14946	15833	-	[KG] Transcriptional regulator/sugar kinase   
1882
	fabF_2	CDS	COG0304	16073	17356	-	[IQ] 3-oxoacyl-(acyl-carrier-protein) synthase    
1883
	cds-WP_161736317.1	CDS	COG1309	17606	18220	-	[K] Transcriptional regulator    
1884
	cds-WP_161736318.1	CDS	COG3710	18539	19372	+	[K] DNA-binding winged-HTH domains   
	cds-WP_161736319.1	CDS	NA	19369	19866	+	NA
1885
	cds-WP_161736320.1	CDS	COG5435	19943	20374	-	[S] Uncharacterized conserved protein   
	cds-WP_237566745.1	CDS	COG2274	20367	22454	-	[V] ABC-type bacteriocin/lantibiotic exporters, contain an N-terminal
1886
	cds-WP_161736322.1	CDS	COG1566	22568	23827	-	[V] Multidrug resistance efflux pump  
	cds-WP_161736323.1	CDS	ROG7397	23853	25175	-	NA
	cds-WP_237566744.1	CDS	NA	25215	25506	-	NA
1887
	cds-WP_161736325.1	CDS	COG3320	364	1473	+	[Q] Putative dehydrogenase domain of multifunctional non-ribosomal
1888
	cds-WP_202605063.1	CDS	COG4771	1546	3720	-	[P] Outer membrane receptor for ferrienterochelin and
1889
	cds-WP_161736327.1	CDS	COG0582	3997	5136	+	[L] Integrase     
1890
	pagP_2	CDS	ROG4459	5154	5696	-	NA
1891
	fhuE	CDS	COG4773	6170	8392	+	[P] Outer membrane receptor for ferric coprogen
1892
	cds-WP_161736330.1	CDS	COG4680	8737	9048	+	[S] Uncharacterized protein conserved in bacteria 
	cds-WP_161736331.1	CDS	COG5499	9045	9455	+	[K] Predicted transcription regulator containing HTH domain
1893
	cds-WP_161736332.1	CDS	ROG0178	9569	10414	-	NA
	cds-GU930_RS16865	CDS	COG1473	10435	11573	-	[R] Metal-dependent amidase/aminoacylase/carboxypeptidase    
	cds-WP_161736333.1	CDS	COG4950	11576	12676	-	[S] Uncharacterized protein conserved in bacteria 
	cds-WP_161736334.1	CDS	COG2141	12673	13680	-	[C] Coenzyme F420-dependent N5,N10-methylene tetrahydromethanopterin reductase and
	cds-WP_161736335.1	CDS	COG1123	13677	15296	-	[R] ATPase components of various ABC-type transport
	cds-WP_161736336.1	CDS	COG1173	15293	16138	-	[EP] ABC-type dipeptide/oligopeptide/nickel transport systems, permease components
	cds-WP_161736337.1	CDS	COG0601	16135	17076	-	[EP] ABC-type dipeptide/oligopeptide/nickel transport systems, permease components
	cds-WP_161736338.1	CDS	COG0747	17089	18723	-	[E] ABC-type dipeptide transport system, periplasmic component
1894
	cds-WP_161736339.1	CDS	COG2814	18936	20165	-	[G] Arabinose efflux permease   
1895
	cds-WP_161736340.1	CDS	COG4264	20243	22597	-	[Q] Siderophore synthetase component   
	cds-WP_161736341.1	CDS	COG3486	22599	23891	-	[Q] Lysine/ornithine N-monooxygenase    
	cds-WP_237566746.1	CDS	NA	23893	25444	-	NA
1896
	cds-WP_161736358.1	CDS	NA	5	544	+	NA
1897
	cds-WP_202605065.1	CDS	COG3134	962	1492	+	[S] Predicted outer membrane lipoprotein  
1898
	mfd	CDS	COG1197	1625	5068	-	[LK] Transcription-repair coupling factor (superfamily II helicase)
1899
	cds-WP_013357479.1	CDS	NA	5296	5505	-	NA
1900
	lolC	CDS	COG4591	5753	6952	+	[M] ABC-type transport system, involved in lipoprotein
	lolD	CDS	COG4181	6945	7649	+	[Q] Predicted ABC-type transport system involved in
	lolE	CDS	COG4591	7649	8893	+	[M] ABC-type transport system, involved in lipoprotein
1901
	cobB	CDS	COG0846	9040	9873	+	[K] NAD-dependent protein deacetylases, SIR2 family 
1902
	potD	CDS	COG0687	9907	10950	-	[E] Spermidine/putrescine-binding periplasmic protein   
	potC	CDS	COG1177	10962	11735	-	[E] ABC-type spermidine/putrescine transport system, permease component
	potB	CDS	COG1176	11732	12592	-	[E] ABC-type spermidine/putrescine transport system, permease component
	potA	CDS	COG3842	12576	13691	-	[E] ABC-type spermidine/putrescine transport systems, ATPase components
1903
	pepT_2	CDS	COG2195	14004	15233	+	[E] Di- and tripeptidases   
1904
	cds-WP_161736353.1	CDS	COG2850	15307	16431	-	[S] Uncharacterized conserved protein   
1905
	phoQ	CDS	COG2205	16489	17949	-	[T] Osmosensitive K+ channel histidine kinase 
	phoP	CDS	COG0745	17952	18620	-	[TK] Response regulators consisting of a CheY-like
	purB	CDS	COG0015	18725	20095	-	[F] Adenylosuccinate lyase    
	hflD	CDS	COG2915	20140	20754	-	[R] Uncharacterized protein involved in purine metabolism
	mnmA	CDS	COG0482	20824	21936	-	[J] Predicted tRNA(5-methylaminomethyl-2-thiouridylate) methyltransferase, contains the PP-loop
	cds-WP_161736356.1	CDS	COG1051	21979	22452	-	[F] ADP-ribose pyrophosphatase    
	rluE	CDS	COG1187	22497	23159	-	[J] 16S rRNA uridine-516 pseudouridylate synthase and
1906
	icd	CDS	COG0538	23264	24514	+	[C] Isocitrate dehydrogenases    
1907
	cds-WP_202605064.1	CDS	NA	24652	24813	-	NA
1908
	cds-WP_161736360.1	CDS	NA	1	692	+	NA
1909
	cds-WP_161736361.1	CDS	COG4993	744	3134	-	[G] Glucose dehydrogenase    
1910
	cds-WP_033781586.1	CDS	NA	3410	4009	-	NA
1911
	cds-WP_161736362.1	CDS	NA	4411	5652	+	NA
1912
	cds-WP_161736363.1	CDS	COG0673	6103	7260	-	[R] Predicted dehydrogenases and related proteins 
1913
	cds-WP_237566747.1	CDS	COG2971	7596	8414	+	[G] Predicted N-acetylglucosamine kinase   
	cds-WP_161736365.1	CDS	COG1940	8455	9573	+	[KG] Transcriptional regulator/sugar kinase   
1914
	cds-WP_161736366.1	CDS	COG3839	9942	11033	-	[G] ABC-type sugar transport systems, ATPase components
	cds-WP_161736367.1	CDS	COG0454	11046	11645	-	[KR] Histone acetyltransferase HPA2 and related acetyltransferases
1915
	cds-WP_161736368.1	CDS	COG1653	12196	13527	+	[G] ABC-type sugar transport system, periplasmic component
	cds-WP_161736369.1	CDS	COG1175	13585	14457	+	[G] ABC-type sugar transport systems, permease components
	cds-WP_010252038.1	CDS	COG0395	14457	15272	+	[G] ABC-type sugar transport system, permease component
	cds-WP_161736378.1	CDS	COG5434	15376	16707	+	[M] Endopolygalacturonase     
1916
	cds-WP_237566748.1	CDS	COG0473	16709	17719	-	[CE] Isocitrate/isopropylmalate dehydrogenase    
1917
	cds-WP_161736371.1	CDS	COG0583	17844	18788	+	[K] Transcriptional regulator    
1918
	cds-WP_161736372.1	CDS	COG3391	18984	20075	+	[S] Uncharacterized conserved protein   
1919
	cds-WP_161736373.1	CDS	ROG6597	20483	20782	+	NA
	cds-WP_161736374.1	CDS	ROG6597	20875	21189	+	NA
1920
	cds-WP_161736375.1	CDS	COG5470	21444	21740	-	[S] Uncharacterized conserved protein   
	yghU	CDS	COG0625	21752	22618	-	[O] Glutathione S-transferase    
1921
	cds-WP_150011911.1	CDS	COG1082	22837	23715	-	[G] Sugar phosphate isomerases/epimerases   
	cds-WP_161736377.1	CDS	NA	23734	24526	-	NA
1922
	cds-WP_161736379.1	CDS	COG2932	48	1019	-	[K] Predicted transcriptional regulator   
	cds-WP_161736380.1	CDS	COG1192	1027	2226	-	[D] ATPases involved in chromosome partitioning 
1923
	cds-WP_003855845.1	CDS	NA	3784	4713	-	NA
1924
	cds-WP_161736381.1	CDS	COG1012	5176	6546	+	[C] NAD-dependent aldehyde dehydrogenases   
1925
	cds-WP_161736382.1	CDS	COG0665	6550	7728	-	[E] Glycine/D-amino acid oxidases (deaminating)  
1926
	zigA	CDS	COG0523	7821	9050	-	[R] Putative GTPases (G3E family)  
1927
	cds-WP_161736384.1	CDS	COG2411	9169	9504	+	[S] Uncharacterized conserved protein   
1928
	cds-WP_161736385.1	CDS	COG1396	9508	10056	-	[K] Predicted transcriptional regulators   
1929
	cds-WP_202605068.1	CDS	COG1296	10168	10836	+	[E] Predicted branched-chain amino acid permease (azaleucine
	cds-WP_033784885.1	CDS	ROG5608	10833	11156	+	NA
1930
	cds-WP_161736386.1	CDS	COG4977	11272	12000	+	[K] Transcriptional regulator containing an amidase domain
1931
	cds-WP_202605069.1	CDS	COG3274	11950	12894	-	[S] Uncharacterized protein conserved in bacteria 
	cds-WP_161736388.1	CDS	COG3696	12908	15970	-	[P] Putative silver efflux pump  
	cds-WP_161736389.1	CDS	COG1566	15970	17058	-	[V] Multidrug resistance efflux pump  
1932
	cds-WP_161736390.1	CDS	COG0474	17573	20302	+	[P] Cation transport ATPase   
1933
	cds-WP_161736391.1	CDS	COG0628	20291	21322	-	[R] Predicted permease    
1934
	cds-WP_161736392.1	CDS	COG1309	21522	22136	+	[K] Transcriptional regulator    
	cds-WP_161736393.1	CDS	COG0596	22187	23086	+	[R] Predicted hydrolases or acyltransferases (alpha/beta hydrolase
1935
	cds-WP_161736394.1	CDS	COG1473	23328	24460	+	[R] Metal-dependent amidase/aminoacylase/carboxypeptidase    
1936
	cds-WP_161736396.1	CDS	COG3957	306	2690	+	[G] Phosphoketolase     
1937
	cds-WP_161736397.1	CDS	COG1280	2687	3274	-	[E] Putative threonine efflux protein  
1938
	cds-WP_202605070.1	CDS	COG1167	3382	4896	+	[KE] Transcriptional regulators containing a DNA-binding HTH
1939
	cds-WP_161736399.1	CDS	COG0625	4863	5486	-	[O] Glutathione S-transferase    
1940
	cds-WP_161736400.1	CDS	COG0384	5593	6438	+	[R] Predicted epimerase, PhzC/PhzF homolog  
1941
	cds-WP_161736401.1	CDS	COG1028	6478	7236	-	[IQR] Dehydrogenases with different specificities (related to
1942
	cds-WP_161736402.1	CDS	COG0583	7352	8251	+	[K] Transcriptional regulator    
	yhjD	CDS	COG1295	8297	9316	+	[S] Predicted membrane protein   
1943
	cds-WP_161736404.1	CDS	COG0477	9589	10920	+	[GEPR] Permeases of the major facilitator superfamily
1944
	ilvC	CDS	COG0059	11508	12983	-	[EH] Ketol-acid reductoisomerase    
1945
	ilvY	CDS	COG0583	13146	14027	+	[K] Transcriptional regulator    
1946
	ilvA	CDS	COG1171	14028	15575	-	[E] Threonine dehydratase    
	ilvD	CDS	COG0129	15578	17428	-	[EG] Dihydroxyacid dehydratase/phosphogluconate dehydratase   
	cds-WP_161736407.1	CDS	COG0115	17491	18420	-	[EH] Branched-chain amino acid aminotransferase/4-amino-4-deoxychorismate lyase 
	ilvM	CDS	COG3978	18439	18696	-	[S] Acetolactate synthase (isozyme II), small (regulatory)
	ilvG	CDS	COG0028	18693	20339	-	[EH] Thiamine pyrophosphate-requiring enzymes [acetolactate synthase, pyruvate
1947
	ilvL	CDS	NA	20490	20588	-	NA
1948
	cds-WP_161736409.1	CDS	COG0606	20919	22442	+	[O] Predicted ATPase with chaperone activity 
1949
	cds-WP_010253568.1	CDS	COG3085	22468	22806	-	[S] Uncharacterized protein conserved in bacteria 
1950
	hdfR	CDS	COG0583	22942	23760	+	[K] Transcriptional regulator    
1951
	rna-GU930_RS17340	tRNA	NA	23881	23956	-	NA
1952
	cds-GU930_RS17345	CDS	COG1409	1	435	+	[R] Predicted phosphohydrolases    
1953
	cds-WP_161736411.1	CDS	COG2199	597	2162	+	[T] FOG: GGDEF domain   
1954
	bcp	CDS	COG1225	2257	2724	-	[O] Peroxiredoxin     
	cds-WP_150012539.1	CDS	COG2716	2876	3457	-	[E] Glycine cleavage system regulatory protein 
1955
	dapA	CDS	COG0329	3601	4479	+	[EM] Dihydrodipicolinate synthase/N-acetylneuraminate lyase   
	bamC	CDS	COG3317	4494	5525	+	[M] Uncharacterized lipoprotein    
1956
	cds-WP_010260002.1	CDS	COG0152	5671	6384	+	[F] Phosphoribosylaminoimidazolesuccinocarboxamide (SAICAR) synthase   
1957
	cds-WP_161736414.1	CDS	COG2321	6525	7391	+	[R] Predicted metalloprotease    
	cds-WP_161736426.1	CDS	COG1444	7391	9364	+	[R] Predicted P-loop ATPase fused to an
	ypfH	CDS	COG0400	9438	10118	+	[R] Predicted esterase    
1958
	cds-WP_003848800.1	CDS	COG1459	10150	10338	-	[NU] Type II secretory pathway, component PulF
	dapE	CDS	COG0624	10361	11488	-	[E] Acetylornithine deacetylase/Succinyl-diaminopimelate desuccinylase and related deacylases
	cds-WP_161736417.1	CDS	COG1393	11490	11858	-	[P] Arsenate reductase and related proteins, glutaredoxin
1959
	acrD	CDS	COG0841	12434	15550	-	[V] Cation/multidrug efflux pump   
1960
	cds-WP_161736419.1	CDS	COG2197	15719	16348	-	[TK] Response regulator containing a CheY-like receiver
	narQ	CDS	COG3850	16478	18109	-	[T] Signal transduction histidine kinase, nitrate/nitrite-specific 
1961
	cds-WP_161736421.1	CDS	ROG2333	18420	18692	+	NA
1962
	ansP	CDS	COG1113	18973	20469	+	[E] Gamma-aminobutyrate permease and related permeases 
1963
	nudK	CDS	COG0494	20612	21190	+	[LR] NTP pyrophosphohydrolases including oxidative damage repair
1964
	cds-WP_161736424.1	CDS	ROG3302	21377	22450	+	NA
1965
	ampH	CDS	NA	22447	23610	-	NA
1966
	cds-WP_161736427.1	CDS	COG3921	1000	1695	-	[S] Uncharacterized protein conserved in bacteria 
1967
	cycA	CDS	COG1113	1982	3367	+	[E] Gamma-aminobutyrate permease and related permeases 
1968
	cds-WP_161736429.1	CDS	COG1988	3414	4388	-	[R] Predicted membrane-bound metal-dependent hydrolases  
	rutR	CDS	COG1309	4427	4996	-	[K] Transcriptional regulator    
1969
	rutA	CDS	COG2141	5369	6460	+	[C] Coenzyme F420-dependent N5,N10-methylene tetrahydromethanopterin reductase and
	rutB	CDS	COG1335	6460	7173	+	[Q] Amidases related to nicotinamidase  
	rutC	CDS	COG0251	7194	7589	+	[J] Putative translation initiation inhibitor, yjgF family
	rutD	CDS	COG0596	7589	8398	+	[R] Predicted hydrolases or acyltransferases (alpha/beta hydrolase
	rutF	CDS	COG1853	8418	8930	+	[R] Conserved protein/domain typically associated with flavoprotein
	rutG	CDS	COG2233	8980	10308	+	[F] Xanthine/uracil permeases    
1970
	cds-WP_161736436.1	CDS	COG0697	10309	11223	-	[GER] Permeases of the drug/metabolite transporter (DMT)
1971
	cds-WP_161736437.1	CDS	COG3729	11320	11493	-	[R] General stress protein   
1972
	wrbA	CDS	COG0655	11793	12392	+	[R] Multimeric flavodoxin WrbA   
	cds-WP_003850006.1	CDS	NA	12413	12643	+	NA
	cds-WP_161736439.1	CDS	COG1012	12699	14072	+	[C] NAD-dependent aldehyde dehydrogenases   
1973
	agp	CDS	ROG1885	14138	15838	-	NA
1974
	rna-GU930_RS17530	tRNA	NA	16109	16196	-	NA
	rna-GU930_RS17535	tRNA	NA	16264	16351	-	NA
1975
	yccA	CDS	COG0670	16572	17225	+	[R] Integral membrane protein, interacts with FtsH
	tusE	CDS	COG2920	17301	17657	+	[P] Dissimilatory sulfite reductase (desulfoviridin), gamma subunit
1976
	yccX	CDS	COG1254	17658	17936	-	[C] Acylphosphatases     
1977
	rlmI	CDS	COG1092	18022	19212	+	[R] Predicted SAM-dependent methyltransferases   
	hspQ	CDS	COG3785	19272	19589	+	[S] Uncharacterized conserved protein   
1978
	cds-WP_150009839.1	CDS	COG1832	19625	20038	-	[R] Predicted CoA-binding protein   
1979
	cds-WP_161736445.1	CDS	COG3110	20215	20856	+	[S] Uncharacterized protein conserved in bacteria 
	mgsA	CDS	COG1803	20926	21384	+	[G] Methylglyoxal synthase    
1980
	helD	CDS	NA	21386	23419	-	NA
1981
	cds-WP_237566752.1	CDS	COG0270	142	1155	+	[L] Site-specific DNA methylase   
	cds-WP_161736449.1	CDS	NA	1152	2066	+	NA
1982
	cds-WP_237566753.1	CDS	COG2161	2176	2382	-	[D] Antitoxin of toxin-antitoxin stability system 
1983
	cds-WP_161736450.1	CDS	COG1063	2719	3852	-	[ER] Threonine dehydrogenase and related Zn-dependent dehydrogenases
1984
	cds-WP_161736451.1	CDS	COG0715	4210	5157	-	[P] ABC-type nitrate/sulfonate/bicarbonate transport systems, periplasmic components
1985
	cds-WP_161736452.1	CDS	COG2204	5253	7142	-	[T] Response regulator containing CheY-like receiver, AAA-type
1986
	ssuD_2	CDS	COG2141	7417	8589	+	[C] Coenzyme F420-dependent N5,N10-methylene tetrahydromethanopterin reductase and
	cds-WP_161736454.1	CDS	COG4529	8616	10028	+	[S] Uncharacterized protein conserved in bacteria 
	cds-WP_161736455.1	CDS	COG2141	10097	11509	+	[C] Coenzyme F420-dependent N5,N10-methylene tetrahydromethanopterin reductase and
1987
	cds-WP_161736464.1	CDS	COG2223	11772	13232	+	[P] Nitrate/nitrite transporter    
	cds-WP_161736456.1	CDS	NA	13225	14436	+	NA
1988
	cds-WP_161736457.1	CDS	COG4875	14741	15211	-	[S] Uncharacterized protein conserved in bacteria with
1989
	cds-WP_161736458.1	CDS	COG4974	16148	17188	+	[L] Site-specific recombinase XerD   
1990
	cds-WP_161736459.1	CDS	COG0402	17653	18033	-	[FR] Cytosine deaminase and related metal-dependent hydrolases
1991
	cds-WP_237566751.1	CDS	COG1073	18391	19386	+	[R] Hydrolases of the alpha/beta superfamily 
1992
	feoB	CDS	COG0370	19501	21828	-	[P] Fe2+ transport system protein B 
	cds-WP_161736462.1	CDS	COG1918	21828	22052	-	[P] Fe2+ transport system protein A 
1993
	cds-WP_161736463.1	CDS	NA	22376	22849	+	NA
1994
	ydiK	CDS	ROG7750	1	728	-	NA
1995
	cds-WP_161736466.1	CDS	COG0277	937	3990	+	[C] FAD/FMN-containing dehydrogenases    
1996
	cds-WP_202605077.1	CDS	NA	4024	4464	-	NA
1997
	sufA	CDS	COG0316	4817	5191	+	[S] Uncharacterized conserved protein   
	sufB	CDS	COG0719	5199	6692	+	[O] ABC-type transport system involved in Fe-S
	sufC	CDS	COG0396	6735	7481	+	[O] ABC-type transport system involved in Fe-S
	sufD	CDS	COG0719	7456	8736	+	[O] ABC-type transport system involved in Fe-S
	sufS	CDS	COG0520	8736	9959	+	[E] Selenocysteine lyase    
	sufE	CDS	COG2166	9981	10397	+	[R] SufE protein probably involved in Fe-S
	cds-WP_161736471.1	CDS	COG1376	10454	11479	+	[S] Uncharacterized protein conserved in bacteria 
1998
	cds-WP_003853216.1	CDS	COG4238	11561	11797	-	[M] Murein lipoprotein    
1999
	pykF	CDS	COG0469	12101	13513	-	[G] Pyruvate kinase    
2000
	rna-GU930_RS17730	tRNA	NA	13858	13934	-	NA
	rna-GU930_RS17735	tRNA	NA	13946	14022	-	NA
	rna-GU930_RS17740	tRNA	NA	14026	14102	-	NA
2001
	cds-WP_202605078.1	CDS	COG0534	14255	15598	-	[V] Na+-driven multidrug efflux pump  
2002
	cds-WP_161736474.1	CDS	COG0307	15832	16494	+	[H] Riboflavin synthase alpha chain  
2003
	cfa	CDS	COG2230	16834	17982	-	[M] Cyclopropane fatty acid synthase and related
2004
	cds-WP_161736476.1	CDS	COG0477	18293	19495	-	[GEPR] Permeases of the major facilitator superfamily
2005
	cds-WP_161736477.1	CDS	COG0583	19603	20508	+	[K] Transcriptional regulator    
2006
	purR	CDS	COG1609	20505	21530	-	[K] Transcriptional regulators    
2007
	cds-WP_095707274.1	CDS	NA	21812	21901	+	NA
2008
	cds-WP_202605079.1	CDS	NA	21949	22734	-	NA
2009
	cds-WP_161736481.1	CDS	COG2200	1	711	-	[T] FOG: EAL domain   
2010
	cds-GU930_RS17790	CDS	COG1052	1241	2214	+	[CHR] Lactate dehydrogenase and related dehydrogenases 
2011
	cds-WP_161736482.1	CDS	COG0840	2603	4174	+	[NT] Methyl-accepting chemotaxis protein   
2012
	cds-WP_161736483.1	CDS	COG0454	4590	5138	+	[KR] Histone acetyltransferase HPA2 and related acetyltransferases
2013
	cds-WP_161736484.1	CDS	COG0380	5257	6681	+	[G] Trehalose-6-phosphate synthase    
2014
	cds-WP_237566754.1	CDS	COG2814	6948	8084	-	[G] Arabinose efflux permease   
2015
	cds-WP_161736486.1	CDS	ROG6516	8327	8947	+	NA
2016
	cds-WP_161736487.1	CDS	COG3829	9284	11284	-	[KT] Transcriptional regulator containing PAS, AAA-type ATPase,
2017
	cds-WP_161736488.1	CDS	COG0477	11431	12879	+	[GEPR] Permeases of the major facilitator superfamily
	cds-WP_161736489.1	CDS	COG0673	12892	13905	+	[R] Predicted dehydrogenases and related proteins 
	cds-WP_161736490.1	CDS	COG3622	13905	14684	+	[G] Hydroxypyruvate isomerase    
	cds-WP_161736491.1	CDS	COG1879	14772	15695	+	[G] ABC-type sugar transport system, periplasmic component
2018
	cds-WP_161736492.1	CDS	NA	16016	16363	-	NA
2019
	cybB	CDS	COG3038	17057	17581	+	[C] Cytochrome B561    
2020
	cds-GU930_RS17855	CDS	ROG0308	17667	18017	+	NA
2021
	cds-WP_013196355.1	CDS	NA	18111	18314	-	NA
2022
	cds-GU930_RS17865	CDS	COG0583	18617	19090	+	[K] Transcriptional regulator    
2023
	cds-GU930_RS21650	CDS	COG0583	19080	19380	-	[K] Transcriptional regulator    
2024
	cds-WP_161736494.1	CDS	COG1917	19379	19864	+	[S] Uncharacterized conserved protein, contains double-stranded beta-helix
	cds-WP_161736495.1	CDS	COG0599	19833	20231	+	[S] Uncharacterized homolog of gamma-carboxymuconolactone decarboxylase subunit
	cds-GU930_RS17880	CDS	COG1073	20304	20420	+	[R] Hydrolases of the alpha/beta superfamily 
2025
	cds-WP_161736496.1	CDS	NA	20639	20845	-	NA
2026
	cds-WP_161736497.1	CDS	NA	21431	22090	+	NA
2027
	cysB	CDS	COG0583	196	1170	-	[K] Transcriptional regulator    
2028
	topA	CDS	COG0550	1430	4054	-	[L] Topoisomerase IA    
2029
	cds-WP_150015109.1	CDS	NA	4426	4674	+	NA
2030
	sohB	CDS	COG0616	4702	5748	-	[OU] Periplasmic serine proteases (ClpP class) 
2031
	cds-WP_202605081.1	CDS	COG1028	5893	6681	+	[IQR] Dehydrogenases with different specificities (related to
	cobO	CDS	COG2109	6681	7271	+	[H] ATP:corrinoid adenosyltransferase    
2032
	rluB	CDS	COG1187	7326	8216	-	[J] 16S rRNA uridine-516 pseudouridylate synthase and
2033
	cds-WP_161736502.1	CDS	NA	8998	9645	+	NA
2034
	cds-WP_013358020.1	CDS	COG0009	9658	10278	-	[J] Putative translation factor (SUA5)  
	cds-WP_202605083.1	CDS	COG0613	10291	11208	-	[R] Predicted metal-dependent phosphoesterases (PHP family) 
2035
	cds-WP_161736504.1	CDS	COG0147	11454	13019	+	[EH] Anthranilate/para-aminobenzoate synthases component I  
	trpD	CDS	COG0512	13019	14613	+	[EH] Anthranilate/para-aminobenzoate synthases component II  
	trpCF	CDS	COG0134	14616	15977	+	[E] Indole-3-glycerol phosphate synthase   
	trpB	CDS	COG0133	16023	17213	+	[E] Tryptophan synthase beta chain  
	trpA	CDS	COG0159	17213	18016	+	[E] Tryptophan synthase alpha chain  
2036
	cds-WP_009089937.1	CDS	COG2823	18165	18479	+	[R] Predicted periplasmic or secreted lipoprotein 
2037
	ompW	CDS	COG3047	18526	19158	-	[M] Outer membrane protein W  
2038
	cds-WP_161736509.1	CDS	COG0727	19413	19829	+	[R] Predicted Fe-S-cluster oxidoreductase   
	cds-WP_161736510.1	CDS	ROG3022	19857	20368	+	NA
2039
	fliA	CDS	COG1191	1	287	-	[K] DNA-directed RNA polymerase specialized sigma subunit
2040
	cds-WP_161736513.1	CDS	NA	460	1428	-	NA
2041
	cds-WP_161736514.1	CDS	ROG7308	1599	4997	-	NA
2042
	cds-WP_161736515.1	CDS	COG1216	5114	8635	-	[R] Predicted glycosyltransferases    
2043
	cds-WP_150014882.1	CDS	COG1344	8844	10043	-	[N] Flagellin and related hook-associated proteins 
2044
	fliD	CDS	COG1345	10380	11795	+	[N] Flagellar capping protein   
	fliS	CDS	COG1516	11807	12214	+	[NUO] Flagellin-specific chaperone FliS   
	fliT	CDS	ROG0925	12214	12579	+	NA
2045
	amyA	CDS	NA	12681	14162	+	NA
2046
	cds-WP_161736519.1	CDS	ROG2634	14238	14711	-	NA
2047
	cds-WP_008926858.1	CDS	ROG6619	14953	15276	+	NA
2048
	iraP	CDS	NA	15469	15768	-	NA
2049
	cds-WP_003854508.1	CDS	NA	15944	16183	+	NA
2050
	cds-WP_013358265.1	CDS	NA	16222	16488	-	NA
2051
	cds-WP_237566756.1	CDS	NA	16640	16885	-	NA
2052
	cds-WP_161736521.1	CDS	NA	16968	17351	-	NA
2053
	cds-WP_161736522.1	CDS	COG2932	17488	18120	+	[K] Predicted transcriptional regulator   
2054
	cds-WP_013358269.1	CDS	NA	18186	18434	-	NA
2055
	cds-WP_010247636.1	CDS	NA	18754	18954	+	NA
2056
	cds-WP_161736523.1	CDS	NA	19110	19451	-	NA
2057
	cds-WP_161736524.1	CDS	NA	20057	20256	+	NA
2058
	cds-WP_161736525.1	CDS	NA	342	572	+	NA
2059
	cds-WP_202605084.1	CDS	ROG6489	615	1082	-	NA
	cds-WP_237566758.1	CDS	NA	1086	1991	-	NA
	cds-WP_237566757.1	CDS	COG3210	1972	12831	-	[U] Large exoproteins involved in heme utilization
	cds-WP_161736526.1	CDS	COG2831	12847	14514	-	[U] Hemolysin activation/secretion protein   
2060
	cds-WP_202605085.1	CDS	NA	14923	15078	-	NA
2061
	cds-WP_161736527.1	CDS	COG2706	15223	16335	-	[G] 3-carboxymuconate cyclase    
2062
	cds-WP_161736528.1	CDS	COG0534	16533	17942	-	[V] Na+-driven multidrug efflux pump  
2063
	cds-WP_161736529.1	CDS	NA	18404	19858	+	NA
2064
	cds-WP_161736532.1	CDS	NA	1	1082	+	NA
	cds-WP_161736533.1	CDS	ROG5589	1083	2348	+	NA
	cds-WP_161736534.1	CDS	ROG5589	2461	3585	+	NA
2065
	cds-WP_161736535.1	CDS	COG0156	3736	4971	+	[H] 7-keto-8-aminopelargonate synthetase and related enzymes 
	cds-WP_161736536.1	CDS	COG2141	4949	6247	+	[C] Coenzyme F420-dependent N5,N10-methylene tetrahydromethanopterin reductase and
2066
	vapB	CDS	COG4456	6744	6974	+	[S] Virulence-associated protein and related proteins 
	cds-WP_202605089.1	CDS	COG1487	6986	7387	+	[R] Predicted nucleic acid-binding protein, contains PIN
2067
	cds-WP_161736538.1	CDS	NA	8343	8636	-	NA
	cds-WP_202605086.1	CDS	NA	8630	9115	-	NA
2068
	cds-WP_161736539.1	CDS	ROG0791	9236	9835	-	NA
2069
	cds-WP_161736540.1	CDS	COG1694	10210	10530	-	[R] Predicted pyrophosphatase    
2070
	cds-WP_161736541.1	CDS	COG3382	10646	11341	-	[S] Uncharacterized conserved protein   
2071
	cds-WP_161736542.1	CDS	COG1396	11385	11987	+	[K] Predicted transcriptional regulators   
2072
	cds-WP_161736543.1	CDS	COG1846	11996	12499	-	[K] Transcriptional regulators    
2073
	cds-WP_161736551.1	CDS	COG2807	12637	13794	+	[P] Cyanate permease    
	cds-WP_202605087.1	CDS	COG1794	13814	14554	+	[M] Aspartate racemase    
	cds-WP_135911024.1	CDS	ROG1609	14580	14909	+	NA
2074
	cds-WP_237566759.1	CDS	ROG3633	15124	15861	+	NA
2075
	cds-WP_161736546.1	CDS	COG4221	15901	16626	-	[R] Short-chain alcohol dehydrogenase of unknown specificity
2076
	cds-WP_161736547.1	CDS	COG0583	16726	17610	+	[K] Transcriptional regulator    
2077
	cds-WP_161736548.1	CDS	COG1609	17751	18767	-	[K] Transcriptional regulators    
2078
	cds-WP_202605088.1	CDS	NA	19156	19374	+	NA
2079
	cds-WP_161736552.1	CDS	NA	1	1054	+	NA
2080
	cds-WP_161736553.1	CDS	COG2199	1079	2662	-	[T] FOG: GGDEF domain   
2081
	cds-WP_061061018.1	CDS	NA	3059	3268	-	NA
2082
	cds-WP_161736554.1	CDS	NA	3745	4656	+	NA
2083
	cds-WP_161736555.1	CDS	NA	4658	4903	-	NA
2084
	cds-WP_161736556.1	CDS	COG5637	5119	5652	+	[S] Predicted integral membrane protein  
	cds-WP_161736557.1	CDS	COG1063	5653	6819	+	[ER] Threonine dehydrogenase and related Zn-dependent dehydrogenases
2085
	cds-WP_161736558.1	CDS	COG1605	7140	7685	+	[E] Chorismate mutase    
	cds-WP_161736559.1	CDS	COG2124	7708	8898	+	[Q] Cytochrome P450    
2086
	cds-WP_237566760.1	CDS	COG1609	8927	9889	-	[K] Transcriptional regulators    
	cds-WP_161736561.1	CDS	COG1621	9961	11370	-	[G] Beta-fructosidases (levanase/invertase)    
	cds-WP_161736562.1	CDS	COG1263	11370	12740	-	[G] Phosphotransferase system IIC components, glucose/maltose/N-acetylglucosamine-specific 
	cds-WP_161736563.1	CDS	COG4580	12808	14343	-	[G] Maltoporin (phage lambda and maltose receptor)
2087
	cds-WP_161736564.1	CDS	COG0524	14504	15430	-	[G] Sugar kinases, ribokinase family  
2088
	cds-WP_202605092.1	CDS	ROG5512	15651	16565	-	NA
	cds-WP_161736566.1	CDS	COG1192	16619	17821	-	[D] ATPases involved in chromosome partitioning 
2089
	arfA	CDS	COG3036	1	68	-	[S] Uncharacterized protein conserved in bacteria 
	zntR	CDS	COG0789	128	544	-	[K] Predicted transcriptional regulators   
	cds-WP_161736568.1	CDS	ROG0120	545	916	-	NA
2090
	rplQ	CDS	COG0203	1013	1399	-	[J] Ribosomal protein L17   
	rpoA	CDS	COG0202	1440	2429	-	[K] DNA-directed RNA polymerase, alpha subunit/40 kD
	rpsD	CDS	COG0522	2455	3075	-	[J] Ribosomal protein S4 and related proteins
	rpsK	CDS	COG0100	3109	3498	-	[J] Ribosomal protein S11   
	rpsM	CDS	COG0099	3515	3871	-	[J] Ribosomal protein S13   
	rpmJ	CDS	COG0257	4018	4134	-	[J] Ribosomal protein L36   
	secY	CDS	COG0201	4167	5498	-	[U] Preprotein translocase subunit SecY  
	rplO	CDS	COG0200	5506	5940	-	[J] Ribosomal protein L15   
	rpmD	CDS	COG1841	5944	6123	-	[J] Ribosomal protein L30/L7E   
	rpsE	CDS	COG0098	6129	6629	-	[J] Ribosomal protein S5   
	rplR	CDS	COG0256	6644	6997	-	[J] Ribosomal protein L18   
	rplF	CDS	COG0097	7007	7540	-	[J] Ribosomal protein L6P/L9E   
	rpsH	CDS	COG0096	7554	7946	-	[J] Ribosomal protein S8   
	rpsN	CDS	COG0199	7979	8284	-	[J] Ribosomal protein S14   
	rplE	CDS	COG0094	8299	8838	-	[J] Ribosomal protein L5   
	rplX	CDS	COG0198	8853	9167	-	[J] Ribosomal protein L24   
	rplN	CDS	COG0093	9178	9549	-	[J] Ribosomal protein L14   
2091
	cds-WP_161736569.1	CDS	COG0402	9798	11150	-	[FR] Cytosine deaminase and related metal-dependent hydrolases
2092
	rpsQ	CDS	COG0186	11509	11763	-	[J] Ribosomal protein S17   
	rpmC	CDS	COG0255	11763	11954	-	[J] Ribosomal protein L29   
	rplP	CDS	COG0197	11954	12364	-	[J] Ribosomal protein L16/L10E   
	rpsC	CDS	COG0092	12377	13075	-	[J] Ribosomal protein S3   
	rplV	CDS	COG0091	13093	13425	-	[J] Ribosomal protein L22   
	rpsS	CDS	COG0185	13439	13717	-	[J] Ribosomal protein S19   
	rplB	CDS	COG0090	13734	14555	-	[J] Ribosomal protein L2   
	rplW	CDS	COG0089	14573	14875	-	[J] Ribosomal protein L23   
	rplD	CDS	COG0088	14872	15477	-	[J] Ribosomal protein L4   
	rplC	CDS	COG0087	15488	16117	-	[J] Ribosomal protein L3   
	rpsJ	CDS	COG0051	16150	16461	-	[J] Ribosomal protein S10   
2093
	cds-WP_161736570.1	CDS	COG1989	16855	17622	+	[NOU] Type II secretory pathway, prepilin signal
2094
	bfr	CDS	COG2193	17609	18082	-	[P] Bacterioferritin (cytochrome b1)   
	bfd	CDS	COG2906	18183	18377	-	[P] Bacterioferritin-associated ferredoxin    
2095
	cds-GU930_RS18505	CDS	NA	18548	18629	-	NA
2096
	cds-WP_161736572.1	CDS	NA	1	542	+	NA
2097
	cds-WP_161736573.1	CDS	ROG2525	574	1017	-	NA
	cds-WP_161736574.1	CDS	ROG3388	1010	1441	-	NA
	lysC_2	CDS	NA	1404	1643	-	NA
	lysB	CDS	COG0706	1537	1962	-	[U] Preprotein translocase subunit YidC  
	cds-WP_161736576.1	CDS	COG3772	1967	2476	-	[R] Phage-related lysozyme (muraminidase)   
	cds-WP_161736577.1	CDS	ROG2551	2457	2669	-	NA
	cds-WP_033786650.1	CDS	COG5004	2673	2876	-	[R] P2-like prophage tail protein X 
	cds-WP_161736578.1	CDS	ROG3765	2876	3340	-	NA
2098
	gpM	CDS	ROG2442	3440	4078	-	NA
	cds-WP_154210513.1	CDS	ROG2019	4088	5239	-	NA
	cds-WP_161736580.1	CDS	ROG2224	5284	6141	-	NA
2099
	cds-WP_161736587.1	CDS	COG5484	6284	8050	+	[S] Uncharacterized conserved protein   
	cds-WP_154210515.1	CDS	COG5518	8050	9084	+	[R] Bacteriophage capsid portal protein  
2100
	cds-WP_154210516.1	CDS	NA	9148	9975	-	NA
	cds-WP_154210517.1	CDS	ROG3134	9987	10676	-	NA
	cds-WP_154210518.1	CDS	NA	10689	11498	-	NA
2101
	cds-WP_237566762.1	CDS	NA	11790	12056	-	NA
2102
	cds-WP_064690404.1	CDS	NA	12156	12341	-	NA
2103
	cds-WP_161736581.1	CDS	ROG4165	12540	14909	-	NA
	cds-WP_161736582.1	CDS	COG0338	14909	15709	-	[L] Site-specific DNA methylase   
	cds-WP_033786610.1	CDS	COG1734	15706	15933	-	[T] DnaK suppressor protein   
	cds-WP_161736583.1	CDS	NA	15933	16160	-	NA
2104
	cds-WP_161736584.1	CDS	NA	16230	16568	-	NA
	cds-WP_071998019.1	CDS	NA	16532	16720	-	NA
	cds-WP_161736585.1	CDS	NA	16724	17233	-	NA
	cds-WP_033786601.1	CDS	NA	17269	17493	-	NA
2105
	cds-WP_161736586.1	CDS	NA	17615	18254	+	NA
2106
	hutI	CDS	COG1228	1	952	-	[Q] Imidazolonepropionase and related amidohydrolases  
2107
	cds-WP_161736589.1	CDS	COG0402	1034	2389	+	[FR] Cytosine deaminase and related metal-dependent hydrolases
	cds-WP_161736600.1	CDS	COG3758	2386	2949	+	[S] Uncharacterized protein conserved in bacteria 
2108
	hutC	CDS	COG2188	3121	3876	-	[K] Transcriptional regulators    
2109
	hutH	CDS	COG2986	4203	5753	+	[E] Histidine ammonia-lyase    
	cds-WP_013357234.1	CDS	COG2987	5769	7454	+	[E] Urocanate hydratase    
2110
	cds-WP_161736591.1	CDS	COG1473	7656	8813	+	[R] Metal-dependent amidase/aminoacylase/carboxypeptidase    
2111
	ybiB	CDS	COG0547	8815	9780	-	[E] Anthranilate phosphoribosyltransferase    
	dinG	CDS	COG1199	9807	11975	-	[KL] Rad3-related DNA helicases   
2112
	cds-WP_161736594.1	CDS	COG0454	12098	12616	-	[KR] Histone acetyltransferase HPA2 and related acetyltransferases
	cds-WP_161736595.1	CDS	COG1396	12613	13176	-	[K] Predicted transcriptional regulators   
2113
	cds-WP_161736596.1	CDS	COG0789	13326	14060	+	[K] Predicted transcriptional regulators   
2114
	cds-WP_013357227.1	CDS	NA	14148	14255	+	NA
2115
	cds-WP_161736597.1	CDS	COG1174	14236	14967	-	[E] ABC-type proline/glycine betaine transport systems, permease
	cds-WP_161736598.1	CDS	COG1125	14955	15902	-	[E] ABC-type proline/glycine betaine transport systems, ATPase
	cds-WP_161736599.1	CDS	COG1174	15895	17070	-	[E] ABC-type proline/glycine betaine transport systems, permease
	cds-GU930_RS18715	CDS	NA	17074	17542	-	NA
2116
	cds-GU930_RS18720	CDS	NA	1	334	+	NA
	cds-WP_161736601.1	CDS	COG4104	394	651	+	[S] Uncharacterized conserved protein   
	cds-WP_237566764.1	CDS	NA	600	1814	+	NA
	cds-WP_161736603.1	CDS	COG3523	1841	5212	+	[S] Uncharacterized protein conserved in bacteria 
	tssA_2	CDS	COG3515	5213	6832	+	[S] Uncharacterized protein conserved in bacteria 
	cds-WP_237566763.1	CDS	ROG4125	6846	7505	+	NA
	tssF_2	CDS	COG3519	7533	9302	+	[S] Uncharacterized protein conserved in bacteria 
	tssG_2	CDS	COG3520	9266	10345	+	[S] Uncharacterized protein conserved in bacteria 
	tssJ_2	CDS	COG3521	10422	10949	+	[S] Uncharacterized protein conserved in bacteria 
	vgrG_4	CDS	COG4253	10954	13296	+	[S] Uncharacterized protein conserved in bacteria 
	cds-WP_161736609.1	CDS	NA	13299	14126	+	NA
	cds-WP_161736610.1	CDS	NA	14173	14742	+	NA
	cds-WP_161736611.1	CDS	ROG3273	14693	16480	+	NA
2117
	cds-WP_161736613.1	CDS	COG4125	1	370	-	[S] Predicted membrane protein   
2118
	cds-WP_161736614.1	CDS	COG1609	999	2009	-	[K] Transcriptional regulators    
2119
	cds-WP_161736615.1	CDS	COG0673	2117	3130	+	[R] Predicted dehydrogenases and related proteins 
2120
	cds-WP_161736616.1	CDS	COG0457	3274	3810	+	[R] FOG: TPR repeat   
	cds-WP_202605095.1	CDS	COG1595	3871	4347	+	[K] DNA-directed RNA polymerase specialized sigma subunit,
	cds-WP_161736617.1	CDS	ROG6781	4344	5129	+	NA
2121
	cds-WP_161736628.1	CDS	COG2353	5156	5734	-	[S] Uncharacterized conserved protein   
2122
	arnB	CDS	COG0399	6428	7564	+	[M] Predicted pyridoxal phosphate-dependent enzyme apparently involved
	arnC	CDS	COG0463	7566	8549	+	[M] Glycosyltransferases involved in cell wall biogenesis
	arnA	CDS	COG0223	8546	10525	+	[J] Methionyl-tRNA formyltransferase    
	cds-WP_161736621.1	CDS	ROG1664	10525	11427	+	NA
	arnT	CDS	COG1807	11487	13094	+	[M] 4-amino-4-deoxy-L-arabinose transferase and related glycosyltransferases of
	cds-WP_161736623.1	CDS	COG0697	13094	13414	+	[GER] Permeases of the drug/metabolite transporter (DMT)
	cds-WP_161736624.1	CDS	COG2510	13411	13776	+	[S] Predicted membrane protein   
2123
	cds-WP_161736625.1	CDS	COG3177	13923	15452	+	[S] Uncharacterized conserved protein   
2124
	cds-WP_161736626.1	CDS	NA	15490	16185	-	NA
2125
	cds-WP_202605096.1	CDS	NA	1	601	-	NA
2126
	cds-WP_161736629.1	CDS	COG0840	949	2331	+	[NT] Methyl-accepting chemotaxis protein   
2127
	cds-WP_161736630.1	CDS	NA	2747	2986	+	NA
2128
	cds-WP_161736631.1	CDS	COG5001	3414	5543	+	[T] Predicted signal transduction protein containing a
2129
	cds-WP_161736632.1	CDS	COG1670	5603	6181	-	[J] Acetyltransferases, including N-acetylases of ribosomal proteins
2130
	cds-WP_161736633.1	CDS	ROG2251	6435	7004	+	NA
2131
	cds-WP_161736634.1	CDS	ROG0805	7281	8744	+	NA
2132
	cds-GU930_RS18900	CDS	COG4680	9037	9099	+	[S] Uncharacterized protein conserved in bacteria 
	cds-WP_161736635.1	CDS	COG5499	9099	9491	+	[K] Predicted transcription regulator containing HTH domain
2133
	cds-WP_161736636.1	CDS	COG0178	9712	12249	+	[L] Excinuclease ATPase subunit   
2134
	cds-WP_202605097.1	CDS	COG4115	12323	12571	-	[S] Uncharacterized protein conserved in bacteria 
	yefM	CDS	COG2161	12574	12825	-	[D] Antitoxin of toxin-antitoxin stability system 
2135
	cds-WP_161736639.1	CDS	ROG1835	12984	13823	-	NA
2136
	cds-WP_161736640.1	CDS	COG2851	13989	15302	-	[C] H+/citrate symporter    
2137
	cds-WP_161736642.1	CDS	COG0840	318	1976	-	[NT] Methyl-accepting chemotaxis protein   
2138
	cds-WP_161736643.1	CDS	NA	2597	2926	+	NA
2139
	cds-WP_161736644.1	CDS	NA	3007	3240	-	NA
2140
	cds-WP_161736645.1	CDS	COG2200	4185	5399	+	[T] FOG: EAL domain   
2141
	cds-WP_010256969.1	CDS	COG3237	5572	5781	+	[S] Uncharacterized protein conserved in bacteria 
2142
	cds-WP_161736646.1	CDS	COG2452	5982	6746	+	[L] Predicted site-specific integrase-resolvase   
2143
	cds-WP_161736647.1	CDS	COG0071	6821	7309	-	[O] Molecular chaperone (small heat shock protein)
2144
	cds-WP_161736648.1	CDS	COG1476	7483	7722	-	[K] Predicted transcriptional regulators   
2145
	cds-WP_013356498.1	CDS	ROG5144	8094	8318	+	NA
2146
	cds-WP_161736649.1	CDS	COG2200	8831	10615	+	[T] FOG: EAL domain   
2147
	cds-WP_161736650.1	CDS	ROG0024	10934	12121	+	NA
2148
	cds-WP_161736651.1	CDS	NA	13559	14632	-	NA
2149
	tssB_2	CDS	COG3516	236	736	+	[S] Uncharacterized protein conserved in bacteria 
	tssC_2	CDS	COG3517	770	2317	+	[S] Uncharacterized protein conserved in bacteria 
	tssK_2	CDS	COG3522	2336	3685	+	[S] Uncharacterized protein conserved in bacteria 
	tssL	CDS	COG3455	3682	4410	+	[S] Uncharacterized protein conserved in bacteria 
	cds-WP_161736656.1	CDS	COG2885	4410	6092	+	[M] Outer membrane protein and related peptidoglycan-associated
	hcp	CDS	COG3157	6097	6588	+	[S] Hemolysin-coregulated protein (uncharacterized)   
	tssH_2	CDS	COG0542	6755	9412	+	[O] ATPases with chaperone activity, ATP-binding subunit
	vgrG_5	CDS	COG4253	9412	11766	+	[S] Uncharacterized protein conserved in bacteria 
	cds-WP_161736659.1	CDS	COG3179	11778	14108	+	[R] Predicted chitinase    
	cds-WP_237566766.1	CDS	NA	14130	14882	+	NA
	cds-WP_237566767.1	CDS	NA	14935	15239	+	NA
2150
	cds-WP_161736661.1	CDS	COG3250	198	3335	+	[G] Beta-galactosidase/beta-glucuronidase     
2151
	cds-WP_161736662.1	CDS	ROG2472	3217	4491	-	NA
2152
	cds-WP_161736663.1	CDS	NA	4926	5177	+	NA
2153
	cds-WP_161736664.1	CDS	NA	5187	5504	-	NA
2154
	cds-WP_202605098.1	CDS	ROG1065	5660	5935	-	NA
2155
	cds-WP_161736665.1	CDS	COG2200	6232	8835	-	[T] FOG: EAL domain   
2156
	cds-WP_161736666.1	CDS	COG1266	9049	9699	+	[R] Predicted metal-dependent membrane protease  
2157
	cds-WP_003850083.1	CDS	NA	9874	10044	+	NA
2158
	cds-WP_161736667.1	CDS	NA	10144	10374	+	NA
2159
	cds-GU930_RS21685	CDS	NA	10490	10576	-	NA
2160
	cds-WP_161736668.1	CDS	COG1764	10719	11147	-	[O] Predicted redox protein, regulator of disulfide
	lldD	CDS	COG1304	11205	12392	-	[C] L-lactate dehydrogenase (FMN-dependent) and related alpha-hydroxy
	lldR	CDS	COG2186	12392	13165	-	[K] Transcriptional regulators    
	lldP	CDS	COG1620	13162	14817	-	[C] L-lactate permease    
2161
	cds-GU930_RS19105	CDS	NA	15023	15145	-	NA
2162
	cds-GU930_RS19110	CDS	NA	1	475	-	NA
2163
	cds-WP_161736679.1	CDS	COG3077	834	1073	+	[L] DNA-damage-inducible protein J   
2164
	cds-WP_161736671.1	CDS	NA	1198	1491	-	NA
2165
	cds-WP_009093122.1	CDS	COG3729	1693	1869	+	[R] General stress protein   
2166
	cds-WP_161736672.1	CDS	COG0841	2092	5196	-	[V] Cation/multidrug efflux pump   
2167
	cds-WP_190285975.1	CDS	NA	5481	5648	+	NA
2168
	yajD	CDS	ROG0341	5881	6228	+	NA
2169
	cds-WP_161736673.1	CDS	COG2045	6283	7011	-	[HR] Phosphosulfolactate phosphohydrolase and related enzymes 
2170
	cds-WP_161736674.1	CDS	COG0662	7214	7552	+	[G] Mannose-6-phosphate isomerase    
2171
	cds-WP_161736675.1	CDS	COG0243	8079	10406	+	[C] Anaerobic dehydrogenases, typically selenocysteine-containing  
2172
	cds-WP_161736676.1	CDS	COG1408	10626	11741	+	[R] Predicted phosphohydrolases    
2173
	cds-WP_161736677.1	CDS	ROG1616	11819	12619	+	NA
2174
	cds-WP_161736678.1	CDS	NA	12671	14596	-	NA
2175
	cds-WP_161736680.1	CDS	ROG3765	1	285	+	NA
	cds-WP_052270561.1	CDS	COG5004	285	488	+	[R] P2-like prophage tail protein X 
	cds-WP_161736681.1	CDS	COG2246	491	709	+	[S] Predicted membrane protein   
	cds-WP_161736682.1	CDS	COG3772	693	1202	+	[R] Phage-related lysozyme (muraminidase)   
	lysB_2	CDS	ROG7467	1199	1621	+	NA
	lysC_3	CDS	NA	1518	1790	+	NA
	cds-WP_161736684.1	CDS	ROG3388	1723	2190	+	NA
	cds-WP_161736685.1	CDS	ROG2525	2187	2639	+	NA
	cds-WP_202605100.1	CDS	ROG4172	2695	3630	+	NA
2176
	cds-WP_161736686.1	CDS	COG4540	3710	4294	+	[R] Phage P2 baseplate assembly protein gpV
	cds-WP_161736687.1	CDS	COG3628	4291	4641	+	[R] Phage baseplate assembly protein W 
	cds-WP_161736688.1	CDS	COG3948	4646	5554	+	[R] Phage-related baseplate assembly protein  
	cds-WP_161736689.1	CDS	COG4385	5547	6155	+	[R] Bacteriophage P2-related tail formation protein 
	cds-GU930_RS21695	CDS	COG5301	6152	6772	+	[R] Phage-related tail fibre protein  
2177
	cds-WP_202605099.1	CDS	NA	7495	7707	+	NA
2178
	cds-WP_161736691.1	CDS	COG3497	7920	9089	+	[R] Phage tail sheath protein FI 
	cds-WP_010246672.1	CDS	COG3498	9102	9611	+	[R] Phage tail tube protein FII 
	cds-WP_161736692.1	CDS	ROG8086	9670	9948	+	NA
	cds-WP_111207766.1	CDS	NA	9981	10106	+	NA
	cds-WP_161736693.1	CDS	COG5283	10096	12558	+	[S] Phage-related tail protein   
	cds-WP_157353709.1	CDS	COG3499	12562	13089	+	[R] Phage protein U   
	cds-WP_161736694.1	CDS	COG3500	13086	14267	+	[R] Phage protein D   
2179
	cds-WP_073999542.1	CDS	ROG4411	14358	14576	+	NA
2180
	cds-WP_202605101.1	CDS	NA	1	346	+	NA
2181
	cds-WP_161736697.1	CDS	COG2135	426	1106	-	[S] Uncharacterized conserved protein   
2182
	cds-WP_161736698.1	CDS	NA	1450	1695	+	NA
2183
	cds-WP_237566769.1	CDS	COG3064	1853	2272	-	[M] Membrane protein involved in colicin uptake
2184
	cds-WP_161736699.1	CDS	ROG1078	2598	2843	+	NA
	map_2	CDS	COG0024	2840	3625	+	[J] Methionine aminopeptidase    
2185
	cds-WP_161736701.1	CDS	COG2199	3662	4756	-	[T] FOG: GGDEF domain   
2186
	cds-WP_161736702.1	CDS	NA	4934	5242	-	NA
2187
	cds-WP_161736703.1	CDS	NA	5463	5687	+	NA
	cds-WP_161736704.1	CDS	ROG0608	5690	5932	+	NA
2188
	cds-WP_161736705.1	CDS	ROG6902	6026	6712	+	NA
2189
	cds-WP_161736706.1	CDS	COG1064	6928	7977	-	[R] Zn-dependent alcohol dehydrogenases   
2190
	cds-WP_150037431.1	CDS	COG1733	8088	8480	+	[K] Predicted transcriptional regulators   
2191
	cds-WP_161736712.1	CDS	COG0561	8511	9332	-	[R] Predicted hydrolases of the HAD superfamily
2192
	cds-WP_161736707.1	CDS	NA	9587	10849	+	NA
2193
	cds-WP_161736708.1	CDS	COG1349	10926	11675	+	[KG] Transcriptional regulators of sugar metabolism 
2194
	cds-WP_161736709.1	CDS	COG1609	11672	12688	-	[K] Transcriptional regulators    
2195
	ascF	CDS	NA	12947	14413	+	NA
2196
	cds-WP_161736713.1	CDS	COG0477	76	1527	+	[GEPR] Permeases of the major facilitator superfamily
	cds-WP_161736714.1	CDS	COG0673	1561	2568	+	[R] Predicted dehydrogenases and related proteins 
	cds-WP_161736715.1	CDS	COG3622	2578	3357	+	[G] Hydroxypyruvate isomerase    
2197
	iolE_2	CDS	COG1082	3445	4341	+	[G] Sugar phosphate isomerases/epimerases   
2198
	cds-WP_161736717.1	CDS	COG1309	5227	5775	-	[K] Transcriptional regulator    
2199
	cds-WP_161736718.1	CDS	COG1902	5909	7000	+	[C] NADH:flavin oxidoreductases, Old Yellow Enzyme family
	cds-WP_161736719.1	CDS	COG0300	7061	7843	+	[R] Short-chain dehydrogenases of various substrate specificities
	cds-WP_161736723.1	CDS	COG0300	7976	8794	+	[R] Short-chain dehydrogenases of various substrate specificities
	cds-WP_161736720.1	CDS	COG0604	8795	9823	+	[CR] NADPH:quinone reductase and related Zn-dependent oxidoreductases
2200
	cds-WP_161736721.1	CDS	COG3143	10627	11247	+	[NT] Chemotaxis protein    
2201
	cds-GU930_RS19420	CDS	NA	11397	12119	-	NA
2202
	cds-GU930_RS21700	CDS	NA	12236	13008	+	NA
2203
	cds-WP_161736722.1	CDS	NA	13570	13821	-	NA
2204
	cds-WP_202605102.1	CDS	COG0834	285	1163	+	[ET] ABC-type amino acid transport/signal transduction systems,
	cds-WP_161736725.1	CDS	COG0765	1160	2083	+	[E] ABC-type amino acid transport system, permease
	cds-WP_161736726.1	CDS	COG1126	2076	2837	+	[E] ABC-type polar amino acid transport system,
	cds-GU930_RS19450	CDS	COG0243	2869	5154	+	[C] Anaerobic dehydrogenases, typically selenocysteine-containing  
2205
	cds-WP_161736727.1	CDS	COG2079	5151	6458	-	[R] Uncharacterized protein involved in propionate catabolism
	cds-WP_161736728.1	CDS	COG1473	6458	7609	-	[R] Metal-dependent amidase/aminoacylase/carboxypeptidase    
	cds-WP_161736729.1	CDS	NA	7606	8151	-	NA
2206
	cds-WP_202605103.1	CDS	COG0371	8452	9477	+	[C] Glycerol dehydrogenase and related enzymes 
	cds-WP_161736731.1	CDS	COG2141	9523	10824	+	[C] Coenzyme F420-dependent N5,N10-methylene tetrahydromethanopterin reductase and
2207
	cds-WP_135908208.1	CDS	NA	11014	11295	+	NA
2208
	fhuE_2	CDS	NA	11449	13611	-	NA
2209
	cds-WP_202605104.1	CDS	NA	1	1186	+	NA
2210
	cds-WP_161736733.1	CDS	COG1064	1291	2307	+	[R] Zn-dependent alcohol dehydrogenases   
2211
	cds-WP_161736734.1	CDS	COG2220	2582	3361	+	[R] Predicted Zn-dependent hydrolases of the beta-lactamase
2212
	cds-WP_161736735.1	CDS	COG4977	3437	4429	+	[K] Transcriptional regulator containing an amidase domain
2213
	cds-WP_161736736.1	CDS	COG2916	4520	4921	-	[R] DNA-binding protein H-NS   
2214
	cds-WP_161736737.1	CDS	COG3706	5196	6767	+	[T] Response regulator containing a CheY-like receiver
	cds-WP_161736738.1	CDS	COG3607	6826	7275	+	[R] Predicted lactoylglutathione lyase   
2215
	cds-WP_098049800.1	CDS	COG2916	7495	7896	-	[R] DNA-binding protein H-NS   
2216
	cds-WP_202605105.1	CDS	COG4338	9090	9290	+	[S] Uncharacterized protein conserved in bacteria 
2217
	cds-WP_161736744.1	CDS	ROG3438	9335	9637	-	NA
2218
	cds-WP_161736739.1	CDS	ROG1990	9750	10292	-	NA
2219
	cds-WP_161736740.1	CDS	ROG7894	10355	10591	-	NA
2220
	cds-WP_161736741.1	CDS	ROG4156	10976	11395	+	NA
2221
	cds-WP_161736742.1	CDS	COG3111	12053	12433	+	[S] Uncharacterized conserved protein   
2222
	cds-WP_161736743.1	CDS	NA	13143	13424	-	NA
2223
	cds-WP_161736745.1	CDS	ROG7192	1	1566	+	NA
	cds-WP_161736746.1	CDS	COG4181	1566	2294	+	[Q] Predicted ABC-type transport system involved in
	cds-WP_161736747.1	CDS	COG3138	2284	3498	+	[E] Arginine/ornithine N-succinyltransferase beta subunit  
2224
	cds-WP_237566770.1	CDS	COG1262	3592	5130	+	[S] Uncharacterized conserved protein   
2225
	cds-WP_161736749.1	CDS	COG3707	5567	6175	-	[T] Response regulator with putative antiterminator output
	cds-GU930_RS19590	CDS	COG0683	6172	7239	-	[E] ABC-type branched-chain amino acid transport systems,
2226
	cds-WP_161736750.1	CDS	COG0388	7392	9098	-	[R] Predicted amidohydrolase    
	cds-WP_161736751.1	CDS	COG1123	9098	10537	-	[R] ATPase components of various ABC-type transport
	ycjG_2	CDS	COG4948	10553	11518	-	[MR] L-alanine-DL-glutamate epimerase and related enzymes of
	cds-WP_161736753.1	CDS	COG3367	11520	12527	-	[S] Uncharacterized conserved protein   
2227
	cds-WP_161736754.1	CDS	COG4571	26	964	-	[M] Outer membrane protease   
2228
	cds-WP_161736755.1	CDS	COG0840	1872	3416	-	[NT] Methyl-accepting chemotaxis protein   
2229
	cds-WP_161736756.1	CDS	COG1108	3973	4842	-	[P] ABC-type Mn2+/Zn2+ transport systems, permease components
	sitC	CDS	COG1108	4842	5702	-	[P] ABC-type Mn2+/Zn2+ transport systems, permease components
	cds-WP_161736758.1	CDS	COG1121	5705	6520	-	[P] ABC-type Mn/Zn transport systems, ATPase component
	cds-WP_161736759.1	CDS	COG0803	6517	7431	-	[P] ABC-type metal ion transport system, periplasmic
2230
	cds-WP_161736760.1	CDS	NA	7890	8183	+	NA
2231
	ycgZ_4	CDS	NA	8431	8676	+	NA
2232
	cds-WP_150011759.1	CDS	NA	8854	9147	+	NA
2233
	cds-WP_061060655.1	CDS	NA	9310	9564	+	NA
2234
	cds-WP_161736761.1	CDS	COG1309	9883	10473	-	[K] Transcriptional regulator    
	cds-WP_161736762.1	CDS	COG3038	10529	11104	-	[C] Cytochrome B561    
	cds-WP_161736763.1	CDS	ROG1722	11104	12105	-	NA
2235
	rhtA	CDS	COG5006	58	972	-	[R] Predicted permease, DMT superfamily  
2236
	ompX	CDS	COG3637	1341	1853	+	[M] Opacity protein and related surface antigens
2237
	cds-WP_161736764.1	CDS	NA	2095	2286	-	NA
2238
	mntR	CDS	COG1321	2541	2999	+	[K] Mn-dependent transcriptional regulator   
	cds-WP_161736765.1	CDS	COG1055	3020	4129	+	[P] Na+/H+ antiporter NhaD and related arsenite
2239
	cds-WP_161736766.1	CDS	COG1566	4279	5424	+	[V] Multidrug resistance efflux pump  
	cds-WP_161736767.1	CDS	COG2814	5421	6989	+	[G] Arabinose efflux permease   
	cds-WP_161736768.1	CDS	COG1538	6991	8520	+	[MU] Outer membrane protein   
2240
	cds-WP_003850507.1	CDS	COG2916	9389	9790	+	[R] DNA-binding protein H-NS   
2241
	cds-WP_202605107.1	CDS	COG0488	9993	11561	+	[R] ATPase components of ABC transporters with
2242
	cds-WP_161736769.1	CDS	NA	11892	12415	-	NA
2243
	cds-WP_161736770.1	CDS	COG3264	1	1779	+	[M] Small-conductance mechanosensitive channel   
2244
	cds-WP_161736771.1	CDS	COG3525	1857	4508	-	[G] N-acetyl-beta-hexosaminidase     
	cds-WP_161736772.1	CDS	ROG8456	4557	5954	-	NA
2245
	dld	CDS	NA	6245	7948	-	NA
2246
	bglX	CDS	COG1472	8104	10401	+	[G] Beta-glucosidase-related glycosidases    
2247
	cds-WP_161736775.1	CDS	COG3662	10498	11370	+	[S] Uncharacterized protein conserved in bacteria 
2248
	cds-WP_202605108.1	CDS	NA	11428	11865	-	NA
2249
	clpB	CDS	COG0542	191	2776	-	[O] ATPases with chaperone activity, ATP-binding subunit
2250
	pgeF	CDS	COG1496	2890	3618	-	[S] Uncharacterized conserved protein   
	rluD	CDS	COG0564	3618	4595	-	[J] Pseudouridylate synthases, 23S RNA-specific  
2251
	bamD	CDS	COG4105	4725	5456	+	[R] DNA uptake lipoprotein   
2252
	raiA	CDS	COG1544	5738	6073	+	[J] Ribosome-associated protein Y (PSrp-1)  
2253
	pheL	CDS	NA	6163	6210	+	NA
2254
	pheA	CDS	COG0077	6309	7472	+	[E] Prephenate dehydratase    
2255
	tyrA	CDS	COG1605	7530	8651	-	[E] Chorismate mutase    
	cds-WP_161736782.1	CDS	COG0722	8657	9736	-	[E] 3-deoxy-D-arabino-heptulosonate 7-phosphate (DAHP) synthase  
2256
	cds-WP_161736783.1	CDS	COG1670	10025	10561	+	[J] Acetyltransferases, including N-acetylases of ribosomal proteins
2257
	cds-WP_161736784.1	CDS	NA	10770	11801	-	NA
2258
	hcp_2	CDS	NA	1	465	+	NA
	cds-WP_161736785.1	CDS	NA	465	827	+	NA
	cds-WP_161736786.1	CDS	NA	824	1399	+	NA
2259
	cds-WP_161736787.1	CDS	COG2141	1815	2813	+	[C] Coenzyme F420-dependent N5,N10-methylene tetrahydromethanopterin reductase and
	cds-WP_161736788.1	CDS	COG1473	2833	3984	+	[R] Metal-dependent amidase/aminoacylase/carboxypeptidase    
	cds-WP_161736789.1	CDS	COG2141	4065	5378	+	[C] Coenzyme F420-dependent N5,N10-methylene tetrahydromethanopterin reductase and
	cds-WP_161736790.1	CDS	COG0834	5390	6331	+	[ET] ABC-type amino acid transport/signal transduction systems,
	cds-WP_098050091.1	CDS	COG0454	6342	6860	+	[KR] Histone acetyltransferase HPA2 and related acetyltransferases
	cds-WP_161736791.1	CDS	COG0765	6870	7796	+	[E] ABC-type amino acid transport system, permease
	cds-WP_161736792.1	CDS	COG1126	7780	8574	+	[E] ABC-type polar amino acid transport system,
	cds-WP_161736793.1	CDS	COG0834	8571	9470	+	[ET] ABC-type amino acid transport/signal transduction systems,
2260
	cds-WP_161736794.1	CDS	COG0127	9621	10181	+	[F] Xanthosine triphosphate pyrophosphatase   
	cds-WP_003855101.1	CDS	ROG0476	10178	10972	+	NA
2261
	cds-WP_161736795.1	CDS	COG3141	11129	11470	+	[S] Uncharacterized protein conserved in bacteria 
2262
	hcp_3	CDS	COG3157	1	378	+	[S] Hemolysin-coregulated protein (uncharacterized)   
	cds-WP_161736797.1	CDS	NA	382	798	+	NA
	cds-WP_161736798.1	CDS	NA	776	1198	+	NA
2263
	sapA	CDS	COG0747	1534	3156	+	[E] ABC-type dipeptide transport system, periplasmic component
	sapB	CDS	COG4168	3172	4122	+	[V] ABC-type antimicrobial peptide transport system, permease
	sapC	CDS	COG4171	4109	4999	+	[V] ABC-type antimicrobial peptide transport system, permease
	sapD	CDS	COG4170	5000	5995	+	[V] ABC-type antimicrobial peptide transport system, ATPase
	sapF	CDS	COG4167	5997	6800	+	[V] ABC-type antimicrobial peptide transport system, ATPase
2264
	fabI	CDS	COG0623	6942	7730	+	[I] Enoyl-[acyl-carrier-protein] reductase (NADH)   
2265
	cds-WP_161736803.1	CDS	COG4950	7948	9057	+	[S] Uncharacterized protein conserved in bacteria 
2266
	cds-WP_202605111.1	CDS	COG0583	9063	9935	-	[K] Transcriptional regulator    
2267
	cds-WP_161736806.1	CDS	COG3652	10881	11450	-	[S] Predicted outer membrane protein  
2268
	cds-WP_161736804.1	CDS	NA	11679	11839	-	NA
2269
	cds-WP_237566771.1	CDS	COG3659	128	1459	+	[M] Carbohydrate-selective porin    
2270
	bglG	CDS	COG3711	1623	2456	+	[K] Transcriptional antiterminator    
	bglF	CDS	COG2190	2593	4452	+	[G] Phosphotransferase system IIA components  
	ascB_2	CDS	COG2723	4465	5859	+	[G] Beta-glucosidase/6-phospho-beta-glucosidase/beta-galactosidase     
	cds-WP_161736811.1	CDS	COG0363	5952	6698	+	[G] 6-phosphogluconolactonase/Glucosamine-6-phosphate isomerase/deaminase    
2271
	cds-WP_161736812.1	CDS	COG3177	6742	7872	-	[S] Uncharacterized conserved protein   
2272
	cds-WP_161736813.1	CDS	COG0840	8394	10334	+	[NT] Methyl-accepting chemotaxis protein   
2273
	cds-WP_161736814.1	CDS	NA	11236	11595	+	NA
2274
	cds-GU930_RS19995	CDS	ROG7192	1	242	-	NA
	cds-WP_161736815.1	CDS	COG1580	239	1246	-	[N] Flagellar basal body-associated protein  
	cds-WP_161736816.1	CDS	COG4458	1240	3903	-	[S] Uncharacterized protein conserved in bacteria, putative
	cds-WP_161736817.1	CDS	COG4457	3903	6971	-	[S] Uncharacterized protein conserved in bacteria, putative
	cds-WP_161736818.1	CDS	ROG5046	6989	8506	-	NA
	cds-WP_161736819.1	CDS	COG4110	8564	9712	-	[R] Uncharacterized protein involved in stress response
2275
	cds-WP_161736820.1	CDS	ROG3569	9792	10274	-	NA
2276
	cds-WP_237566772.1	CDS	ROG1210	10364	11161	-	NA
2277
	cds-GU930_RS20035	CDS	NA	1	311	+	NA
2278
	symE	CDS	NA	450	779	+	NA
2279
	cds-WP_161736827.1	CDS	COG3440	1073	1945	-	[V] Predicted restriction endonuclease   
2280
	cds-WP_237566773.1	CDS	COG2134	2126	2944	+	[I] CDP-diacylglycerol pyrophosphatase    
2281
	cds-WP_161736823.1	CDS	COG0191	3021	3881	-	[G] Fructose/tagatose bisphosphate aldolase   
	cds-WP_161736824.1	CDS	COG1299	3887	5311	-	[G] Phosphotransferase system, fructose-specific IIC component 
	cds-WP_161736825.1	CDS	COG1762	5421	5894	-	[GT] Phosphotransferase system mannitol/fructose-specific IIA domain (Ntr-type)
	cds-WP_237566774.1	CDS	COG3711	5910	7427	-	[K] Transcriptional antiterminator    
2282
	cds-WP_237566775.1	CDS	COG1566	7682	8863	-	[V] Multidrug resistance efflux pump  
	cds-WP_161736826.1	CDS	COG2274	8860	11067	-	[V] ABC-type bacteriocin/lantibiotic exporters, contain an N-terminal
2283
	cds-WP_161736831.1	CDS	COG1874	1	1978	-	[G] Beta-galactosidase     
	cds-WP_161736832.1	CDS	COG3867	2020	3213	-	[G] Arabinogalactan endo-1,4-beta-galactosidase    
	cds-WP_033786803.1	CDS	COG3833	3217	4068	-	[G] ABC-type maltose transport systems, permease component
	cds-WP_202605113.1	CDS	COG1175	4079	5428	-	[G] ABC-type sugar transport systems, permease components
	cds-WP_161736833.1	CDS	COG2182	5428	6648	-	[G] Maltose-binding periplasmic proteins/domains   
2284
	cds-WP_161736834.1	CDS	COG3839	6963	8081	+	[G] ABC-type sugar transport systems, ATPase components
2285
	cds-WP_161736835.1	CDS	ROG0759	8266	8577	-	NA
2286
	cds-WP_161736836.1	CDS	NA	8906	10873	-	NA
2287
	cds-WP_202605116.1	CDS	COG3203	274	1344	+	[M] Outer membrane protein (porin)  
2288
	cds-WP_161736838.1	CDS	COG5001	1422	2978	-	[T] Predicted signal transduction protein containing a
2289
	cds-WP_161736839.1	CDS	COG0840	3585	5129	+	[NT] Methyl-accepting chemotaxis protein   
	cds-WP_161736840.1	CDS	NA	5126	5437	+	NA
2290
	cds-WP_237566776.1	CDS	COG1846	5785	6267	+	[K] Transcriptional regulators    
2291
	cds-WP_237566777.1	CDS	NA	6361	6561	+	NA
2292
	cds-WP_202605114.1	CDS	COG2202	6715	8037	-	[T] FOG: PAS/PAC domain   
2293
	cds-WP_202605115.1	CDS	ROG3089	8267	9700	-	NA
2294
	cds-WP_161736842.1	CDS	COG1028	9876	10673	-	[IQR] Dehydrogenases with different specificities (related to
	cds-GU930_RS20170	CDS	COG4158	10685	10816	-	[R] Predicted ABC-type sugar transport system, permease
2295
	cds-GU930_RS20175	CDS	NA	150	1275	-	NA
2296
	rna-GU930_RS20180	tRNA	NA	1428	1503	-	NA
2297
	cds-WP_161736846.1	CDS	COG0673	1837	2958	+	[R] Predicted dehydrogenases and related proteins 
2298
	cds-WP_161736847.1	CDS	COG5597	3052	3882	-	[M] Alpha-N-acetylglucosamine transferase    
	cds-WP_202605117.1	CDS	ROG3519	3895	5214	-	NA
2299
	cds-WP_161736849.1	CDS	COG1309	5361	5993	-	[K] Transcriptional regulator    
2300
	cds-WP_161736850.1	CDS	COG3122	6145	6684	+	[S] Uncharacterized protein conserved in bacteria 
2301
	cds-WP_161736851.1	CDS	COG0564	6701	7399	-	[J] Pseudouridylate synthases, 23S RNA-specific  
2302
	cds-WP_202605118.1	CDS	NA	7773	8072	+	NA
2303
	cds-WP_161736852.1	CDS	NA	8410	10332	-	NA
2304
	cds-WP_161736854.1	CDS	COG1201	1	208	-	[R] Lhr-like helicases    
2305
	cds-WP_161736855.1	CDS	NA	315	1508	-	NA
2306
	cds-WP_161736856.1	CDS	COG2336	1661	1933	+	[T] Growth regulator    
	cds-WP_161736857.1	CDS	COG2337	1933	2298	+	[T] Growth inhibitor    
2307
	cds-WP_161736865.1	CDS	COG2514	2585	2977	+	[R] Predicted ring-cleavage extradiol dioxygenase  
2308
	cds-WP_161736858.1	CDS	COG3576	3018	3635	-	[R] Predicted flavin-nucleotide-binding protein structurally related to
2309
	cds-WP_161736859.1	CDS	COG1670	3908	4456	+	[J] Acetyltransferases, including N-acetylases of ribosomal proteins
2310
	cds-WP_161736860.1	CDS	NA	4852	5397	+	NA
2311
	cds-WP_161736866.1	CDS	COG0583	5399	6280	-	[K] Transcriptional regulator    
2312
	cds-WP_161736861.1	CDS	COG0599	6377	6682	+	[S] Uncharacterized homolog of gamma-carboxymuconolactone decarboxylase subunit
	cds-WP_161736862.1	CDS	ROG0074	6682	7071	+	NA
	cds-WP_161736863.1	CDS	ROG2038	7068	7595	+	NA
2313
	cds-WP_161736867.1	CDS	COG0251	7621	7998	-	[J] Putative translation initiation inhibitor, yjgF family
	cds-WP_237566778.1	CDS	NA	8048	8359	-	NA
2314
	cds-WP_161736864.1	CDS	NA	9768	10382	+	NA
2315
	cds-WP_161736868.1	CDS	COG3958	862	1872	-	[G] Transketolase, C-terminal subunit   
	cds-WP_161736869.1	CDS	COG3959	1874	2716	-	[G] Transketolase, N-terminal subunit   
	cds-WP_161736870.1	CDS	COG2270	2729	4027	-	[R] Permeases of the major facilitator superfamily
2316
	cds-WP_161736871.1	CDS	COG1028	4082	4831	-	[IQR] Dehydrogenases with different specificities (related to
2317
	cds-WP_161736872.1	CDS	COG0583	5029	5931	+	[K] Transcriptional regulator    
2318
	cds-WP_161736873.1	CDS	COG2211	6131	7582	+	[G] Na+/melibiose symporter and related transporters 
2319
	pagP	CDS	ROG4459	7886	8446	+	NA
	cds-WP_161736875.1	CDS	COG1647	8465	9594	+	[R] Esterase/lipase     
2320
	mscL	CDS	COG1970	1	408	-	[M] Large-conductance mechanosensitive channel   
2321
	trkA	CDS	COG0569	533	1909	-	[P] K+ transport systems, NAD-binding component 
	rsmB	CDS	COG0144	1928	3229	-	[J] tRNA and rRNA cytosine-C5-methylases  
	fmt	CDS	COG0223	3279	4157	-	[J] Methionyl-tRNA formyltransferase    
	def	CDS	COG0242	4244	4756	-	[J] N-formylmethionyl-tRNA deformylase    
2322
	dprA	CDS	COG0758	4872	5996	+	[LU] Predicted Rossmann fold nucleotide-binding protein involved
	smg	CDS	COG2922	5968	6441	+	[S] Uncharacterized protein conserved in bacteria 
	cds-WP_161736879.1	CDS	COG0551	6466	7014	+	[L] Zn-finger domain associated with topoisomerase type
	tsaC	CDS	COG0009	7018	7590	+	[J] Putative translation factor (SUA5)  
	aroE	CDS	COG0169	7594	8412	+	[E] Shikimate 5-dehydrogenase    
	cds-WP_161736882.1	CDS	NA	8409	8666	+	NA
2323
	cds-WP_161736883.1	CDS	NA	8633	9187	-	NA
2324
	cds-WP_161736884.1	CDS	COG1538	1	1333	-	[MU] Outer membrane protein   
2325
	cds-WP_237566780.1	CDS	NA	1440	9083	-	NA
2326
	nac	CDS	COG0583	336	1253	-	[K] Transcriptional regulator    
2327
	cds-WP_181162214.1	CDS	COG1172	1707	2732	-	[G] Ribose/xylose/arabinose/galactoside ABC-type transport systems, permease components
	cds-WP_098052921.1	CDS	COG1129	2756	4240	-	[G] ABC-type sugar transport system, ATPase component
	cds-WP_033733168.1	CDS	COG1879	4273	5196	-	[G] ABC-type sugar transport system, periplasmic component
2328
	rna-GU930_RS20435	tRNA	NA	5702	5777	+	NA
2329
	cds-WP_033733169.1	CDS	ROG1754	5866	6168	-	NA
	cds-WP_202605119.1	CDS	COG4683	6173	6520	-	[S] Uncharacterized protein conserved in bacteria 
2330
	cds-WP_161736888.1	CDS	COG3391	6812	7900	-	[S] Uncharacterized conserved protein   
2331
	mqo	CDS	NA	1	1616	+	NA
2332
	cds-WP_161736893.1	CDS	COG4628	1688	1999	-	[S] Uncharacterized conserved protein   
2333
	cds-WP_161736890.1	CDS	COG0477	2207	3520	+	[GEPR] Permeases of the major facilitator superfamily
2334
	cds-WP_161736891.1	CDS	COG0076	4484	5950	-	[E] Glutamate decarboxylase and related PLP-dependent proteins
	cds-WP_161736892.1	CDS	COG0160	5965	7350	-	[E] 4-aminobutyrate aminotransferase and related aminotransferases 
2335
	mqo_2	CDS	COG0579	305	1921	-	[R] Predicted dehydrogenase    
2336
	cds-WP_161736895.1	CDS	COG2128	2432	2887	-	[S] Uncharacterized conserved protein   
2337
	cds-WP_202605120.1	CDS	COG1167	2963	4381	+	[KE] Transcriptional regulators containing a DNA-binding HTH
2338
	cds-WP_161736897.1	CDS	NA	4371	4613	-	NA
2339
	mntP	CDS	COG1971	4930	5505	+	[S] Predicted membrane protein   
2340
	cds-WP_161736901.1	CDS	COG0583	6115	7017	-	[K] Transcriptional regulator    
2341
	cds-WP_161736900.1	CDS	NA	7146	7409	+	NA
2342
	cds-WP_161736902.1	CDS	ROG2442	172	840	-	NA
	cds-WP_161736903.1	CDS	ROG2019	844	1956	-	NA
	cds-WP_161736904.1	CDS	ROG2224	2009	2857	-	NA
2343
	cds-WP_161736905.1	CDS	COG5484	3002	4765	+	[S] Uncharacterized conserved protein   
	cds-WP_161736906.1	CDS	COG5518	4765	5793	+	[R] Bacteriophage capsid portal protein  
2344
	cds-WP_161736907.1	CDS	NA	5819	6334	-	NA
	cds-WP_161736908.1	CDS	NA	6321	6635	-	NA
	cds-WP_161736909.1	CDS	ROG2454	6619	7419	-	NA
2345
	cds-WP_161736910.1	CDS	NA	1	1160	+	NA
2346
	cds-WP_237566781.1	CDS	COG0583	1118	1984	-	[K] Transcriptional regulator    
2347
	cds-WP_161736912.1	CDS	COG0436	2125	3291	+	[E] Aspartate/tyrosine/aromatic aminotransferase    
	cds-WP_161736913.1	CDS	COG0834	3354	4130	+	[ET] ABC-type amino acid transport/signal transduction systems,
2348
	pepT	CDS	COG2195	4167	5393	-	[E] Di- and tripeptidases   
2349
	cds-WP_161736915.1	CDS	NA	5521	7116	+	NA
2350
	cds-WP_161736916.1	CDS	NA	1	352	+	NA
2351
	cds-WP_161736917.1	CDS	COG2199	463	1710	-	[T] FOG: GGDEF domain   
2352
	cds-WP_161736918.1	CDS	COG4705	2471	3244	+	[S] Uncharacterized membrane-anchored protein conserved in bacteria
2353
	cds-WP_161736919.1	CDS	NA	3358	3684	-	NA
2354
	cds-WP_161736920.1	CDS	COG1609	3869	4939	-	[K] Transcriptional regulators    
2355
	cds-WP_161736921.1	CDS	COG4580	5205	6467	+	[G] Maltoporin (phage lambda and maltose receptor)
2356
	cds-WP_161736922.1	CDS	COG1264	6574	6888	-	[G] Phosphotransferase system IIB components  
2357
	cds-WP_237566782.1	CDS	NA	7048	7258	-	NA
2358
	cds-GU930_RS20625	CDS	ROG4061	1	128	+	NA
	hutG	CDS	COG3741	125	916	+	[E] N-formylglutamate amidohydrolase    
	cds-GU930_RS20635	CDS	COG4215	963	1403	+	[E] ABC-type arginine transport system, permease component
2359
	cds-WP_161736924.1	CDS	COG1853	1520	2152	-	[R] Conserved protein/domain typically associated with flavoprotein
2360
	rlmF	CDS	COG3129	2294	3226	+	[R] Predicted SAM-dependent methyltransferase   
2361
	glnQ	CDS	COG1126	3611	4285	-	[E] ABC-type polar amino acid transport system,
	glnP	CDS	COG0765	4330	4989	-	[E] ABC-type amino acid transport system, permease
	glnH	CDS	COG0834	5068	5814	-	[ET] ABC-type amino acid transport/signal transduction systems,
2362
	dps	CDS	COG0783	6134	6637	-	[P] DNA-binding ferritin-like protein (oxidative damage protectant)
2363
	cds-WP_202605123.1	CDS	COG1409	1	232	-	[R] Predicted phosphohydrolases    
	cds-WP_161736926.1	CDS	COG3842	282	1265	-	[E] ABC-type spermidine/putrescine transport systems, ATPase components
	cds-WP_161736927.1	CDS	COG1178	1262	2077	-	[P] ABC-type Fe3+ transport system, permease component
	cds-WP_161736928.1	CDS	COG0555	2074	2949	-	[O] ABC-type sulfate transport system, permease component
	cds-WP_161736929.1	CDS	COG1840	2949	3971	-	[P] ABC-type Fe3+ transport system, periplasmic component
	cds-WP_161736930.1	CDS	COG1609	3955	4977	-	[K] Transcriptional regulators    
2364
	cds-WP_161736931.1	CDS	ROG2980	5103	5711	-	NA
	cds-WP_161736932.1	CDS	ROG2980	5743	6348	-	NA
2365
	cds-WP_161736933.1	CDS	NA	1	587	+	NA
	cds-WP_161736934.1	CDS	COG0642	584	1681	+	[T] Signal transduction histidine kinase  
2366
	cds-WP_161736935.1	CDS	ROG3521	1906	2130	+	NA
2367
	cds-WP_161736941.1	CDS	NA	2422	2685	-	NA
2368
	cds-WP_161736936.1	CDS	ROG2464	2924	3235	-	NA
2369
	cds-WP_161736937.1	CDS	NA	3448	3960	+	NA
2370
	fetB	CDS	COG0390	4351	5100	-	[R] ABC-type uncharacterized transport system, permease component
	fetA	CDS	COG4619	5117	5785	-	[R] ABC-type uncharacterized transport system, ATPase component
2371
	cds-WP_161736940.1	CDS	NA	6047	6520	-	NA
2372
	cds-WP_161736942.1	CDS	COG3042	180	428	-	[R] Putative hemolysin    
2373
	cds-WP_161736943.1	CDS	COG3468	1048	3975	+	[MU] Type V secretory pathway, adhesin AidA
	cds-WP_161736944.1	CDS	COG3111	4016	4330	+	[S] Uncharacterized conserved protein   
2374
	cds-WP_161736945.1	CDS	ROG2167	4878	5513	-	NA
	cds-WP_161736946.1	CDS	NA	5550	6140	-	NA
2375
	cds-WP_161736947.1	CDS	NA	1	4190	+	NA
2376
	cds-WP_161736948.1	CDS	COG0583	4174	5103	-	[K] Transcriptional regulator    
2377
	cds-WP_161736949.1	CDS	COG0667	5199	6053	+	[C] Predicted oxidoreductases (related to aryl-alcohol dehydrogenases)
2378
	cds-GU930_RS20795	CDS	NA	6093	6335	-	NA
2379
	cds-WP_161736954.1	CDS	COG2814	13	1488	+	[G] Arabinose efflux permease   
2380
	idi	CDS	COG1443	1524	2066	-	[I] Isopentenyldiphosphate isomerase    
2381
	cds-WP_161736951.1	CDS	COG0840	2213	4108	-	[NT] Methyl-accepting chemotaxis protein   
2382
	cds-WP_161736952.1	CDS	NA	4299	5408	-	NA
2383
	cds-WP_161736953.1	CDS	NA	5690	6294	-	NA
2384
	cds-WP_161736955.1	CDS	COG3378	31	2361	-	[R] Predicted ATPase    
	cds-WP_161736956.1	CDS	NA	2376	2699	-	NA
	cds-WP_010257714.1	CDS	NA	2696	2920	-	NA
	cds-WP_161736959.1	CDS	NA	2917	3456	-	NA
	cds-WP_161736957.1	CDS	COG3311	3485	3751	-	[K] Predicted transcriptional regulator   
2385
	cds-WP_111208338.1	CDS	ROG4411	4283	4558	+	NA
	cds-WP_161736958.1	CDS	NA	4576	5388	+	NA
2386
	cds-WP_161736960.1	CDS	ROG6597	28	345	+	NA
	cds-WP_161736961.1	CDS	NA	355	576	+	NA
2387
	cds-WP_161736962.1	CDS	COG3539	681	1211	+	[NU] P pilus assembly protein, pilin FimA
	cds-WP_161736963.1	CDS	COG3121	1273	2010	+	[NU] P pilus assembly protein, chaperone PapD
	cds-WP_161736964.1	CDS	COG3188	2037	4622	+	[NU] P pilus assembly protein, porin PapC
	cds-WP_161736965.1	CDS	COG3539	4635	5696	+	[NU] P pilus assembly protein, pilin FimA
	cds-WP_161736966.1	CDS	NA	5753	5985	+	NA
2388
	cds-WP_161736967.1	CDS	COG4763	284	1360	-	[S] Predicted membrane protein   
2389
	yecC	CDS	COG1126	1824	2576	-	[E] ABC-type polar amino acid transport system,
	tcyL	CDS	COG0765	2573	3241	-	[E] ABC-type amino acid transport system, permease
	tcyJ	CDS	COG0834	3241	4041	-	[ET] ABC-type amino acid transport/signal transduction systems,
2390
	cds-WP_161736969.1	CDS	COG2515	4155	5141	-	[E] 1-aminocyclopropane-1-carboxylate deaminase    
2391
	fliZ	CDS	NA	5344	5770	-	NA
2392
	cds-WP_161736971.1	CDS	COG0841	168	3263	-	[V] Cation/multidrug efflux pump   
	cds-WP_161736972.1	CDS	COG0845	3265	4425	-	[M] Membrane-fusion protein    
2393
	cds-WP_161736973.1	CDS	ROG3858	4596	5486	-	NA
2394
	cds-GU930_RS20940	CDS	COG2336	26	256	-	[T] Growth regulator    
2395
	cds-WP_161736974.1	CDS	COG5444	681	2222	+	[S] Uncharacterized conserved protein   
	cds-WP_161736975.1	CDS	NA	2224	2556	+	NA
2396
	cds-WP_161736976.1	CDS	COG2336	2605	2823	-	[T] Growth regulator    
2397
	cds-WP_237566785.1	CDS	NA	4339	5379	+	NA
	cds-WP_237566784.1	CDS	ROG0449	5379	5562	+	NA
2398
	cds-GU930_RS20970	CDS	NA	102	791	-	NA
2399
	cds-WP_161736978.1	CDS	NA	1021	1245	+	NA
2400
	cds-WP_161736979.1	CDS	NA	1315	1512	+	NA
2401
	cds-GU930_RS20985	CDS	COG0538	1729	1896	+	[C] Isocitrate dehydrogenases    
2402
	cds-WP_161736980.1	CDS	NA	2241	2438	+	NA
2403
	cds-WP_033732300.1	CDS	NA	2602	2799	+	NA
2404
	cds-WP_161736981.1	CDS	COG0859	3099	4109	+	[M] ADP-heptose:LPS heptosyltransferase    
2405
	cds-WP_161736982.1	CDS	NA	4103	4432	-	NA
	cds-WP_237566786.1	CDS	NA	4432	5450	-	NA
2406
	murB	CDS	COG0812	136	1173	+	[M] UDP-N-acetylmuramate dehydrogenase    
	birA	CDS	COG0340	1170	2129	+	[H] Biotin-(acetyl-CoA carboxylase) ligase   
2407
	coaA	CDS	COG1072	2172	3119	-	[H] Panthothenate kinase    
2408
	cds-WP_161736987.1	CDS	NA	3474	3644	+	NA
2409
	rna-GU930_RS21035	tRNA	NA	3882	3957	+	NA
	rna-GU930_RS21040	tRNA	NA	3966	4050	+	NA
	rna-GU930_RS21045	tRNA	NA	4241	4315	+	NA
	rna-GU930_RS21050	tRNA	NA	4321	4396	+	NA
2410
	cds-WP_237566787.1	CDS	COG0050	4505	4756	+	[J] GTPases - translation elongation factors 
2411
	cds-WP_161736988.1	CDS	COG3468	73	4098	+	[MU] Type V secretory pathway, adhesin AidA
2412
	cds-WP_231515248.1	CDS	NA	4287	4415	-	NA
2413
	cds-WP_161736989.1	CDS	COG2188	279	1013	-	[K] Transcriptional regulators    
2414
	cds-WP_161736990.1	CDS	COG1762	1446	1895	+	[GT] Phosphotransferase system mannitol/fructose-specific IIA domain (Ntr-type)
	cds-WP_003855084.1	CDS	COG3414	1943	2215	+	[G] Phosphotransferase system, galactitol-specific IIB component 
	cds-WP_161736991.1	CDS	COG3037	2254	3627	+	[S] Uncharacterized protein conserved in bacteria 
2415
	cds-GU930_RS21090	CDS	NA	1	463	+	NA
	cds-WP_161736993.1	CDS	COG5435	466	1260	+	[S] Uncharacterized conserved protein   
	cds-WP_161736994.1	CDS	COG4104	1264	2601	+	[S] Uncharacterized conserved protein   
	cds-WP_161736995.1	CDS	COG1397	2598	3689	+	[O] ADP-ribosylglycohydrolase     
2416
	cds-WP_161736997.1	CDS	COG2807	1	805	-	[P] Cyanate permease    
2417
	cds-WP_161736998.1	CDS	COG0583	893	1753	+	[K] Transcriptional regulator    
2418
	cds-WP_161736999.1	CDS	NA	1844	3232	+	NA
2419
	cds-WP_161737001.1	CDS	COG0477	71	1339	-	[GEPR] Permeases of the major facilitator superfamily
	cds-WP_161737002.1	CDS	COG0624	1336	2757	-	[E] Acetylornithine deacetylase/Succinyl-diaminopimelate desuccinylase and related deacylases
2420
	cds-WP_161737003.1	CDS	NA	2898	3812	+	NA
2421
	cds-WP_237566788.1	CDS	COG0666	1	626	-	[R] FOG: Ankyrin repeat   
	cds-WP_161737004.1	CDS	ROG1368	623	1885	-	NA
	cds-WP_161737005.1	CDS	COG5351	1878	3032	-	[S] Uncharacterized protein conserved in bacteria 
	cds-GU930_RS21165	CDS	NA	3035	3695	-	NA
			NA				NA
2422
	cds-GU930_RS21175	CDS	COG3210	1	1508	-	[U] Large exoproteins involved in heme utilization
2423
	cds-WP_161737008.1	CDS	COG2336	1878	2093	+	[T] Growth regulator    
	cds-WP_161737009.1	CDS	NA	2090	2413	+	NA
2424
	cds-WP_161737010.1	CDS	ROG6142	2503	2748	-	NA
	cds-WP_237566789.1	CDS	NA	2745	3609	-	NA
2425
	cds-WP_237566790.1	CDS	NA	1	946	+	NA
	cds-WP_236262887.1	CDS	ROG3067	930	1205	+	NA
2426
	cds-WP_161737012.1	CDS	NA	1250	1480	-	NA
2427
	cds-WP_161737013.1	CDS	NA	2595	3158	+	NA
2428
	cds-WP_202605125.1	CDS	COG5301	1	632	-	[R] Phage-related tail fibre protein  
	cds-WP_161737015.1	CDS	COG4385	629	1240	-	[R] Bacteriophage P2-related tail formation protein 
	cds-GU930_RS21230	CDS	COG3948	1237	2151	-	[R] Phage-related baseplate assembly protein  
	cds-WP_158149066.1	CDS	COG3628	2138	2494	-	[R] Phage baseplate assembly protein W 
	cds-WP_161737017.1	CDS	COG4540	2491	3069	-	[R] Phage P2 baseplate assembly protein gpV
			NA				NA
2429
	cds-WP_095707936.1	CDS	ROG2886	235	1308	+	NA
2430
	cds-WP_161737018.1	CDS	NA	1441	2743	+	NA
2431
	cds-WP_202605126.1	CDS	COG1961	105	725	+	[L] Site-specific recombinases, DNA invertase Pin homologs
	cds-WP_161737020.1	CDS	COG3497	771	1940	+	[R] Phage tail sheath protein FI 
	cds-WP_009086863.1	CDS	COG3498	1953	2468	+	[R] Phage tail tube protein FII 
	cds-WP_202605127.1	CDS	NA	2490	2650	+	NA
2432
	cds-GU930_RS21515	CDS	NA	1	767	+	NA
	cds-WP_039390400.1	CDS	NA	767	1117	+	NA
2433
	cds-GU930_RS21295	CDS	COG3210	1307	2581	+	[U] Large exoproteins involved in heme utilization
2434
	cds-GU930_RS21300	CDS	NA	1	712	+	NA
	cds-WP_202605128.1	CDS	NA	712	924	+	NA
2435
	cds-WP_161737024.1	CDS	ROG6987	951	1343	-	NA
	cds-GU930_RS21315	CDS	NA	1343	1943	-	NA
2436
	cds-GU930_RS21320	CDS	NA	1	259	+	NA
2437
	cds-WP_202605129.1	CDS	NA	394	810	+	NA
2438
	vgrG	CDS	NA	1352	1889	+	NA
2439
	cds-WP_145886919.1	CDS	ROG3247	522	878	-	NA
	cds-WP_202605130.1	CDS	NA	880	1666	-	NA
			NA				NA
2440
	cds-WP_237566791.1	CDS	NA	1	664	+	NA
	cds-WP_161737028.1	CDS	NA	668	919	+	NA
			NA				NA
2441
	cds-GU930_RS21735	CDS	NA	1	77	-	NA
	cds-WP_161737030.1	CDS	NA	128	533	-	NA
2442
	rna-GU930_RS21375	tRNA	NA	29	105	+	NA
	rna-GU930_RS21380	tRNA	NA	248	323	+	NA
			NA				NA
			NA				NA
			NA				NA
			NA				NA
			NA				NA
