# Supplementary material for: Seeds of Stevia rebaudiana Bertoni as a Source of Plant Growth-Promoting Endophytic Bacteria with the Potential to Synthesize Rebaudioside A
Source: Int J Mol Sci. 2023 Jan 21;24(3):2174. doi: 10.3390/ijms24032174 (PMC9917351; doi:10.3390/ijms24032174)
Supplement: Supplementary file 1 [file ijms-24-02174-s001.zip › Supplementary File 4_20.01.2023.xlsx]

## Sheet: Arkusz1
Supplementary File 4: Selected genes identified in the genome of the SRS89 strain.
K02364	Metabolism	Metabolism of terpenoids and polyketides	01053 Biosynthesis of siderophore group nonribosomal peptides [PATH:ko01053]	entF; enterobactin synthetase component F [EC:2.7.7.-]
K01782	Metabolism	Amino acid metabolism	00280 Valine, leucine and isoleucine degradation [PATH:ko00280]	fadJ; 3-hydroxyacyl-CoA dehydrogenase / enoyl-CoA hydratase / 3-hydroxybutyryl-CoA epimerase [EC:1.1.1.35 4.2.1.17 5.1.2.3]#Metabolism	Amino acid metabolism	00310 Lysine degradation [PATH:ko00310]	fadJ; 3-hydroxyacyl-CoA dehydrogenase / enoyl-CoA hydratase / 3-hydroxybutyryl-CoA epimerase [EC:1.1.1.35 4.2.1.17 5.1.2.3]#Metabolism	Amino acid metabolism	00380 Tryptophan metabolism [PATH:ko00380]	fadJ; 3-hydroxyacyl-CoA dehydrogenase / enoyl-CoA hydratase / 3-hydroxybutyryl-CoA epimerase [EC:1.1.1.35 4.2.1.17 5.1.2.3]#Metabolism	Carbohydrate metabolism	00640 Propanoate metabolism [PATH:ko00640]	fadJ; 3-hydroxyacyl-CoA dehydrogenase / enoyl-CoA hydratase / 3-hydroxybutyryl-CoA epimerase [EC:1.1.1.35 4.2.1.17 5.1.2.3]#Metabolism	Carbohydrate metabolism	00650 Butanoate metabolism [PATH:ko00650]	fadJ; 3-hydroxyacyl-CoA dehydrogenase / enoyl-CoA hydratase / 3-hydroxybutyryl-CoA epimerase [EC:1.1.1.35 4.2.1.17 5.1.2.3]#Metabolism	Lipid metabolism	00071 Fatty acid degradation [PATH:ko00071]	fadJ; 3-hydroxyacyl-CoA dehydrogenase / enoyl-CoA hydratase / 3-hydroxybutyryl-CoA epimerase [EC:1.1.1.35 4.2.1.17 5.1.2.3]#Metabolism	Lipid metabolism	01040 Biosynthesis of unsaturated fatty acids [PATH:ko01040]	fadJ; 3-hydroxyacyl-CoA dehydrogenase / enoyl-CoA hydratase / 3-hydroxybutyryl-CoA epimerase [EC:1.1.1.35 4.2.1.17 5.1.2.3]#Metabolism	Metabolism of other amino acids	00410 beta-Alanine metabolism [PATH:ko00410]	fadJ; 3-hydroxyacyl-CoA dehydrogenase / enoyl-CoA hydratase / 3-hydroxybutyryl-CoA epimerase [EC:1.1.1.35 4.2.1.17 5.1.2.3]#Metabolism	Metabolism of terpenoids and polyketides	00281 Geraniol degradation [PATH:ko00281]	fadJ; 3-hydroxyacyl-CoA dehydrogenase / enoyl-CoA hydratase / 3-hydroxybutyryl-CoA epimerase [EC:1.1.1.35 4.2.1.17 5.1.2.3]#Metabolism	Metabolism of terpenoids and polyketides	00903 Limonene and pinene degradation [PATH:ko00903]	fadJ; 3-hydroxyacyl-CoA dehydrogenase / enoyl-CoA hydratase / 3-hydroxybutyryl-CoA epimerase [EC:1.1.1.35 4.2.1.17 5.1.2.3]#Metabolism	Overview	01200 Carbon metabolism [PATH:ko01200]	fadJ; 3-hydroxyacyl-CoA dehydrogenase / enoyl-CoA hydratase / 3-hydroxybutyryl-CoA epimerase [EC:1.1.1.35 4.2.1.17 5.1.2.3]#Metabolism	Overview	01212 Fatty acid metabolism [PATH:ko01212]	fadJ; 3-hydroxyacyl-CoA dehydrogenase / enoyl-CoA hydratase / 3-hydroxybutyryl-CoA epimerase [EC:1.1.1.35 4.2.1.17 5.1.2.3]#Metabolism	Xenobiotics biodegradation and metabolism	00930 Caprolactam degradation [PATH:ko00930]	fadJ; 3-hydroxyacyl-CoA dehydrogenase / enoyl-CoA hydratase / 3-hydroxybutyryl-CoA epimerase [EC:1.1.1.35 4.2.1.17 5.1.2.3]
K02363	Metabolism	Metabolism of terpenoids and polyketides	01053 Biosynthesis of siderophore group nonribosomal peptides [PATH:ko01053]	entE, dhbE, vibE, mxcE; 2,3-dihydroxybenzoate-AMP ligase [EC:2.7.7.58]
K02361	Metabolism	Metabolism of cofactors and vitamins	00130 Ubiquinone and other terpenoid-quinone biosynthesis [PATH:ko00130]	entC; isochorismate synthase [EC:5.4.4.2]#Metabolism	Metabolism of terpenoids and polyketides	01053 Biosynthesis of siderophore group nonribosomal peptides [PATH:ko01053]	entC; isochorismate synthase [EC:5.4.4.2]
K01252	Metabolism	Metabolism of terpenoids and polyketides	01053 Biosynthesis of siderophore group nonribosomal peptides [PATH:ko01053]	entB, dhbB, vibB, mxcF; bifunctional isochorismate lyase / aryl carrier protein [EC:3.3.2.1]
K00067	Metabolism	Biosynthesis of other secondary metabolites	00521 Streptomycin biosynthesis [PATH:ko00521]	rfbD, rmlD; dTDP-4-dehydrorhamnose reductase [EC:1.1.1.133]#Metabolism	Metabolism of terpenoids and polyketides	00523 Polyketide sugar unit biosynthesis [PATH:ko00523]	rfbD, rmlD; dTDP-4-dehydrorhamnose reductase [EC:1.1.1.133]
K10027	Metabolism	Metabolism of terpenoids and polyketides	00906 Carotenoid biosynthesis [PATH:ko00906]	crtI; phytoene desaturase [EC:1.3.99.26 1.3.99.28 1.3.99.29 1.3.99.31]
K00216	Metabolism	Metabolism of terpenoids and polyketides	01053 Biosynthesis of siderophore group nonribosomal peptides [PATH:ko01053]	entA; 2,3-dihydro-2,3-dihydroxybenzoate dehydrogenase [EC:1.3.1.28]
K01790	Metabolism	Biosynthesis of other secondary metabolites	00521 Streptomycin biosynthesis [PATH:ko00521]	rfbC, rmlC; dTDP-4-dehydrorhamnose 3,5-epimerase [EC:5.1.3.13]#Metabolism	Metabolism of terpenoids and polyketides	00523 Polyketide sugar unit biosynthesis [PATH:ko00523]	rfbC, rmlC; dTDP-4-dehydrorhamnose 3,5-epimerase [EC:5.1.3.13]
K00615	Metabolism	Carbohydrate metabolism	00030 Pentose phosphate pathway [PATH:ko00030]	E2.2.1.1, tktA, tktB; transketolase [EC:2.2.1.1]#Metabolism	Energy metabolism	00710 Carbon fixation in photosynthetic organisms [PATH:ko00710]	E2.2.1.1, tktA, tktB; transketolase [EC:2.2.1.1]#Metabolism	Metabolism of terpenoids and polyketides	01051 Biosynthesis of ansamycins [PATH:ko01051]	E2.2.1.1, tktA, tktB; transketolase [EC:2.2.1.1]#Metabolism	Overview	01200 Carbon metabolism [PATH:ko01200]	E2.2.1.1, tktA, tktB; transketolase [EC:2.2.1.1]#Metabolism	Overview	01230 Biosynthesis of amino acids [PATH:ko01230]	E2.2.1.1, tktA, tktB; transketolase [EC:2.2.1.1]
K13789	Metabolism	Metabolism of terpenoids and polyketides	00900 Terpenoid backbone biosynthesis [PATH:ko00900]	GGPS; geranylgeranyl diphosphate synthase, type II [EC:2.5.1.1 2.5.1.10 2.5.1.29]
K02291	Metabolism	Metabolism of terpenoids and polyketides	00906 Carotenoid biosynthesis [PATH:ko00906]	crtB; phytoene synthase [EC:2.5.1.32]
K09838	Metabolism	Metabolism of terpenoids and polyketides	00906 Carotenoid biosynthesis [PATH:ko00906]	ZEP, ABA1; zeaxanthin epoxidase [EC:1.14.13.90]
K15746	Metabolism	Metabolism of terpenoids and polyketides	00906 Carotenoid biosynthesis [PATH:ko00906]	crtZ; beta-carotene 3-hydroxylase [EC:1.14.13.129]
K00973	Metabolism	Biosynthesis of other secondary metabolites	00521 Streptomycin biosynthesis [PATH:ko00521]	E2.7.7.24, rfbA, rffH; glucose-1-phosphate thymidylyltransferase [EC:2.7.7.24]#Metabolism	Metabolism of terpenoids and polyketides	00523 Polyketide sugar unit biosynthesis [PATH:ko00523]	E2.7.7.24, rfbA, rffH; glucose-1-phosphate thymidylyltransferase [EC:2.7.7.24]
K01825	Metabolism	Amino acid metabolism	00280 Valine, leucine and isoleucine degradation [PATH:ko00280]	fadB; 3-hydroxyacyl-CoA dehydrogenase / enoyl-CoA hydratase / 3-hydroxybutyryl-CoA epimerase / enoyl-CoA isomerase [EC:1.1.1.35 4.2.1.17 5.1.2.3 5.3.3.8]#Metabolism	Amino acid metabolism	00310 Lysine degradation [PATH:ko00310]	fadB; 3-hydroxyacyl-CoA dehydrogenase / enoyl-CoA hydratase / 3-hydroxybutyryl-CoA epimerase / enoyl-CoA isomerase [EC:1.1.1.35 4.2.1.17 5.1.2.3 5.3.3.8]#Metabolism	Amino acid metabolism	00380 Tryptophan metabolism [PATH:ko00380]	fadB; 3-hydroxyacyl-CoA dehydrogenase / enoyl-CoA hydratase / 3-hydroxybutyryl-CoA epimerase / enoyl-CoA isomerase [EC:1.1.1.35 4.2.1.17 5.1.2.3 5.3.3.8]#Metabolism	Carbohydrate metabolism	00640 Propanoate metabolism [PATH:ko00640]	fadB; 3-hydroxyacyl-CoA dehydrogenase / enoyl-CoA hydratase / 3-hydroxybutyryl-CoA epimerase / enoyl-CoA isomerase [EC:1.1.1.35 4.2.1.17 5.1.2.3 5.3.3.8]#Metabolism	Carbohydrate metabolism	00650 Butanoate metabolism [PATH:ko00650]	fadB; 3-hydroxyacyl-CoA dehydrogenase / enoyl-CoA hydratase / 3-hydroxybutyryl-CoA epimerase / enoyl-CoA isomerase [EC:1.1.1.35 4.2.1.17 5.1.2.3 5.3.3.8]#Metabolism	Lipid metabolism	00071 Fatty acid degradation [PATH:ko00071]	fadB; 3-hydroxyacyl-CoA dehydrogenase / enoyl-CoA hydratase / 3-hydroxybutyryl-CoA epimerase / enoyl-CoA isomerase [EC:1.1.1.35 4.2.1.17 5.1.2.3 5.3.3.8]#Metabolism	Lipid metabolism	01040 Biosynthesis of unsaturated fatty acids [PATH:ko01040]	fadB; 3-hydroxyacyl-CoA dehydrogenase / enoyl-CoA hydratase / 3-hydroxybutyryl-CoA epimerase / enoyl-CoA isomerase [EC:1.1.1.35 4.2.1.17 5.1.2.3 5.3.3.8]#Metabolism	Metabolism of other amino acids	00410 beta-Alanine metabolism [PATH:ko00410]	fadB; 3-hydroxyacyl-CoA dehydrogenase / enoyl-CoA hydratase / 3-hydroxybutyryl-CoA epimerase / enoyl-CoA isomerase [EC:1.1.1.35 4.2.1.17 5.1.2.3 5.3.3.8]#Metabolism	Metabolism of terpenoids and polyketides	00281 Geraniol degradation [PATH:ko00281]	fadB; 3-hydroxyacyl-CoA dehydrogenase / enoyl-CoA hydratase / 3-hydroxybutyryl-CoA epimerase / enoyl-CoA isomerase [EC:1.1.1.35 4.2.1.17 5.1.2.3 5.3.3.8]#Metabolism	Metabolism of terpenoids and polyketides	00903 Limonene and pinene degradation [PATH:ko00903]	fadB; 3-hydroxyacyl-CoA dehydrogenase / enoyl-CoA hydratase / 3-hydroxybutyryl-CoA epimerase / enoyl-CoA isomerase [EC:1.1.1.35 4.2.1.17 5.1.2.3 5.3.3.8]#Metabolism	Overview	01200 Carbon metabolism [PATH:ko01200]	fadB; 3-hydroxyacyl-CoA dehydrogenase / enoyl-CoA hydratase / 3-hydroxybutyryl-CoA epimerase / enoyl-CoA isomerase [EC:1.1.1.35 4.2.1.17 5.1.2.3 5.3.3.8]#Metabolism	Overview	01212 Fatty acid metabolism [PATH:ko01212]	fadB; 3-hydroxyacyl-CoA dehydrogenase / enoyl-CoA hydratase / 3-hydroxybutyryl-CoA epimerase / enoyl-CoA isomerase [EC:1.1.1.35 4.2.1.17 5.1.2.3 5.3.3.8]#Metabolism	Xenobiotics biodegradation and metabolism	00930 Caprolactam degradation [PATH:ko00930]	fadB; 3-hydroxyacyl-CoA dehydrogenase / enoyl-CoA hydratase / 3-hydroxybutyryl-CoA epimerase / enoyl-CoA isomerase [EC:1.1.1.35 4.2.1.17 5.1.2.3 5.3.3.8]
K01662	Metabolism	Metabolism of cofactors and vitamins	00730 Thiamine metabolism [PATH:ko00730]	dxs; 1-deoxy-D-xylulose-5-phosphate synthase [EC:2.2.1.7]#Metabolism	Metabolism of terpenoids and polyketides	00900 Terpenoid backbone biosynthesis [PATH:ko00900]	dxs; 1-deoxy-D-xylulose-5-phosphate synthase [EC:2.2.1.7]
K01961	Metabolism	Carbohydrate metabolism	00620 Pyruvate metabolism [PATH:ko00620]	accC; acetyl-CoA carboxylase, biotin carboxylase subunit [EC:6.4.1.2 6.3.4.14]#Metabolism	Carbohydrate metabolism	00640 Propanoate metabolism [PATH:ko00640]	accC; acetyl-CoA carboxylase, biotin carboxylase subunit [EC:6.4.1.2 6.3.4.14]#Metabolism	Energy metabolism	00720 Carbon fixation pathways in prokaryotes [PATH:ko00720]	accC; acetyl-CoA carboxylase, biotin carboxylase subunit [EC:6.4.1.2 6.3.4.14]#Metabolism	Lipid metabolism	00061 Fatty acid biosynthesis [PATH:ko00061]	accC; acetyl-CoA carboxylase, biotin carboxylase subunit [EC:6.4.1.2 6.3.4.14]#Metabolism	Metabolism of terpenoids and polyketides	00253 Tetracycline biosynthesis [PATH:ko00253]	accC; acetyl-CoA carboxylase, biotin carboxylase subunit [EC:6.4.1.2 6.3.4.14]#Metabolism	Overview	01200 Carbon metabolism [PATH:ko01200]	accC; acetyl-CoA carboxylase, biotin carboxylase subunit [EC:6.4.1.2 6.3.4.14]#Metabolism	Overview	01212 Fatty acid metabolism [PATH:ko01212]	accC; acetyl-CoA carboxylase, biotin carboxylase subunit [EC:6.4.1.2 6.3.4.14]
K03526	Metabolism	Metabolism of terpenoids and polyketides	00900 Terpenoid backbone biosynthesis [PATH:ko00900]	gcpE, ispG; (E)-4-hydroxy-3-methylbut-2-enyl-diphosphate synthase [EC:1.17.7.1 1.17.7.3]
K00632	Metabolism	Amino acid metabolism	00280 Valine, leucine and isoleucine degradation [PATH:ko00280]	fadA, fadI; acetyl-CoA acyltransferase [EC:2.3.1.16]#Metabolism	Lipid metabolism	00071 Fatty acid degradation [PATH:ko00071]	fadA, fadI; acetyl-CoA acyltransferase [EC:2.3.1.16]#Metabolism	Lipid metabolism	00592 alpha-Linolenic acid metabolism [PATH:ko00592]	fadA, fadI; acetyl-CoA acyltransferase [EC:2.3.1.16]#Metabolism	Metabolism of terpenoids and polyketides	00281 Geraniol degradation [PATH:ko00281]	fadA, fadI; acetyl-CoA acyltransferase [EC:2.3.1.16]#Metabolism	Overview	01212 Fatty acid metabolism [PATH:ko01212]	fadA, fadI; acetyl-CoA acyltransferase [EC:2.3.1.16]#Metabolism	Xenobiotics biodegradation and metabolism	00362 Benzoate degradation [PATH:ko00362]	fadA, fadI; acetyl-CoA acyltransferase [EC:2.3.1.16]#Metabolism	Xenobiotics biodegradation and metabolism	00642 Ethylbenzene degradation [PATH:ko00642]	fadA, fadI; acetyl-CoA acyltransferase [EC:2.3.1.16]
K01962	Metabolism	Carbohydrate metabolism	00620 Pyruvate metabolism [PATH:ko00620]	accA; acetyl-CoA carboxylase carboxyl transferase subunit alpha [EC:6.4.1.2]#Metabolism	Carbohydrate metabolism	00640 Propanoate metabolism [PATH:ko00640]	accA; acetyl-CoA carboxylase carboxyl transferase subunit alpha [EC:6.4.1.2]#Metabolism	Energy metabolism	00720 Carbon fixation pathways in prokaryotes [PATH:ko00720]	accA; acetyl-CoA carboxylase carboxyl transferase subunit alpha [EC:6.4.1.2]#Metabolism	Lipid metabolism	00061 Fatty acid biosynthesis [PATH:ko00061]	accA; acetyl-CoA carboxylase carboxyl transferase subunit alpha [EC:6.4.1.2]#Metabolism	Metabolism of terpenoids and polyketides	00253 Tetracycline biosynthesis [PATH:ko00253]	accA; acetyl-CoA carboxylase carboxyl transferase subunit alpha [EC:6.4.1.2]#Metabolism	Overview	01200 Carbon metabolism [PATH:ko01200]	accA; acetyl-CoA carboxylase carboxyl transferase subunit alpha [EC:6.4.1.2]#Metabolism	Overview	01212 Fatty acid metabolism [PATH:ko01212]	accA; acetyl-CoA carboxylase carboxyl transferase subunit alpha [EC:6.4.1.2]
K00099	Metabolism	Metabolism of terpenoids and polyketides	00900 Terpenoid backbone biosynthesis [PATH:ko00900]	dxr; 1-deoxy-D-xylulose-5-phosphate reductoisomerase [EC:1.1.1.267]
K02523	Metabolism	Metabolism of terpenoids and polyketides	00900 Terpenoid backbone biosynthesis [PATH:ko00900]	ispB; octaprenyl-diphosphate synthase [EC:2.5.1.90]
K00791	Metabolism	Metabolism of terpenoids and polyketides	00908 Zeatin biosynthesis [PATH:ko00908]	miaA, TRIT1; tRNA dimethylallyltransferase [EC:2.5.1.75]
K01710	Metabolism	Biosynthesis of other secondary metabolites	00521 Streptomycin biosynthesis [PATH:ko00521]	E4.2.1.46, rfbB, rffG; dTDP-glucose 4,6-dehydratase [EC:4.2.1.46]#Metabolism	Metabolism of terpenoids and polyketides	00523 Polyketide sugar unit biosynthesis [PATH:ko00523]	E4.2.1.46, rfbB, rffG; dTDP-glucose 4,6-dehydratase [EC:4.2.1.46]#Metabolism	Metabolism of terpenoids and polyketides	01055 Biosynthesis of vancomycin group antibiotics [PATH:ko01055]	E4.2.1.46, rfbB, rffG; dTDP-glucose 4,6-dehydratase [EC:4.2.1.46]
K03527	Metabolism	Metabolism of terpenoids and polyketides	00900 Terpenoid backbone biosynthesis [PATH:ko00900]	ispH, lytB; 4-hydroxy-3-methylbut-2-enyl diphosphate reductase [EC:1.17.1.2]
K01963	Metabolism	Carbohydrate metabolism	00620 Pyruvate metabolism [PATH:ko00620]	accD; acetyl-CoA carboxylase carboxyl transferase subunit beta [EC:6.4.1.2]#Metabolism	Carbohydrate metabolism	00640 Propanoate metabolism [PATH:ko00640]	accD; acetyl-CoA carboxylase carboxyl transferase subunit beta [EC:6.4.1.2]#Metabolism	Energy metabolism	00720 Carbon fixation pathways in prokaryotes [PATH:ko00720]	accD; acetyl-CoA carboxylase carboxyl transferase subunit beta [EC:6.4.1.2]#Metabolism	Lipid metabolism	00061 Fatty acid biosynthesis [PATH:ko00061]	accD; acetyl-CoA carboxylase carboxyl transferase subunit beta [EC:6.4.1.2]#Metabolism	Metabolism of terpenoids and polyketides	00253 Tetracycline biosynthesis [PATH:ko00253]	accD; acetyl-CoA carboxylase carboxyl transferase subunit beta [EC:6.4.1.2]#Metabolism	Overview	01200 Carbon metabolism [PATH:ko01200]	accD; acetyl-CoA carboxylase carboxyl transferase subunit beta [EC:6.4.1.2]#Metabolism	Overview	01212 Fatty acid metabolism [PATH:ko01212]	accD; acetyl-CoA carboxylase carboxyl transferase subunit beta [EC:6.4.1.2]
K00795	Metabolism	Metabolism of terpenoids and polyketides	00900 Terpenoid backbone biosynthesis [PATH:ko00900]	ispA; farnesyl diphosphate synthase [EC:2.5.1.1 2.5.1.10]
K00919	Metabolism	Metabolism of terpenoids and polyketides	00900 Terpenoid backbone biosynthesis [PATH:ko00900]	ispE; 4-diphosphocytidyl-2-C-methyl-D-erythritol kinase [EC:2.7.1.148]
K00806	Metabolism	Metabolism of terpenoids and polyketides	00900 Terpenoid backbone biosynthesis [PATH:ko00900]	uppS; undecaprenyl diphosphate synthase [EC:2.5.1.31]
K00128	Metabolism	Amino acid metabolism	00280 Valine, leucine and isoleucine degradation [PATH:ko00280]	E1.2.1.3; aldehyde dehydrogenase (NAD+) [EC:1.2.1.3]#Metabolism	Amino acid metabolism	00310 Lysine degradation [PATH:ko00310]	E1.2.1.3; aldehyde dehydrogenase (NAD+) [EC:1.2.1.3]#Metabolism	Amino acid metabolism	00330 Arginine and proline metabolism [PATH:ko00330]	E1.2.1.3; aldehyde dehydrogenase (NAD+) [EC:1.2.1.3]#Metabolism	Amino acid metabolism	00340 Histidine metabolism [PATH:ko00340]	E1.2.1.3; aldehyde dehydrogenase (NAD+) [EC:1.2.1.3]#Metabolism	Amino acid metabolism	00380 Tryptophan metabolism [PATH:ko00380]	E1.2.1.3; aldehyde dehydrogenase (NAD+) [EC:1.2.1.3]#Metabolism	Carbohydrate metabolism	00010 Glycolysis / Gluconeogenesis [PATH:ko00010]	E1.2.1.3; aldehyde dehydrogenase (NAD+) [EC:1.2.1.3]#Metabolism	Carbohydrate metabolism	00040 Pentose and glucuronate interconversions [PATH:ko00040]	E1.2.1.3; aldehyde dehydrogenase (NAD+) [EC:1.2.1.3]#Metabolism	Carbohydrate metabolism	00053 Ascorbate and aldarate metabolism [PATH:ko00053]	E1.2.1.3; aldehyde dehydrogenase (NAD+) [EC:1.2.1.3]#Metabolism	Carbohydrate metabolism	00620 Pyruvate metabolism [PATH:ko00620]	E1.2.1.3; aldehyde dehydrogenase (NAD+) [EC:1.2.1.3]#Metabolism	Lipid metabolism	00071 Fatty acid degradation [PATH:ko00071]	E1.2.1.3; aldehyde dehydrogenase (NAD+) [EC:1.2.1.3]#Metabolism	Lipid metabolism	00561 Glycerolipid metabolism [PATH:ko00561]	E1.2.1.3; aldehyde dehydrogenase (NAD+) [EC:1.2.1.3]#Metabolism	Metabolism of other amino acids	00410 beta-Alanine metabolism [PATH:ko00410]	E1.2.1.3; aldehyde dehydrogenase (NAD+) [EC:1.2.1.3]#Metabolism	Metabolism of terpenoids and polyketides	00903 Limonene and pinene degradation [PATH:ko00903]	E1.2.1.3; aldehyde dehydrogenase (NAD+) [EC:1.2.1.3]#Metabolism	Xenobiotics biodegradation and metabolism	00625 Chloroalkane and chloroalkene degradation [PATH:ko00625]	E1.2.1.3; aldehyde dehydrogenase (NAD+) [EC:1.2.1.3]
K00991	Metabolism	Metabolism of terpenoids and polyketides	00900 Terpenoid backbone biosynthesis [PATH:ko00900]	ispD; 2-C-methyl-D-erythritol 4-phosphate cytidylyltransferase [EC:2.7.7.60]
K01770	Metabolism	Metabolism of terpenoids and polyketides	00900 Terpenoid backbone biosynthesis [PATH:ko00900]	ispF; 2-C-methyl-D-erythritol 2,4-cyclodiphosphate synthase [EC:4.6.1.12]
K02160	Metabolism	Carbohydrate metabolism	00620 Pyruvate metabolism [PATH:ko00620]	accB, bccP; acetyl-CoA carboxylase biotin carboxyl carrier protein#Metabolism	Carbohydrate metabolism	00640 Propanoate metabolism [PATH:ko00640]	accB, bccP; acetyl-CoA carboxylase biotin carboxyl carrier protein#Metabolism	Energy metabolism	00720 Carbon fixation pathways in prokaryotes [PATH:ko00720]	accB, bccP; acetyl-CoA carboxylase biotin carboxyl carrier protein#Metabolism	Lipid metabolism	00061 Fatty acid biosynthesis [PATH:ko00061]	accB, bccP; acetyl-CoA carboxylase biotin carboxyl carrier protein#Metabolism	Metabolism of terpenoids and polyketides	00253 Tetracycline biosynthesis [PATH:ko00253]	accB, bccP; acetyl-CoA carboxylase biotin carboxyl carrier protein#Metabolism	Overview	01200 Carbon metabolism [PATH:ko01200]	accB, bccP; acetyl-CoA carboxylase biotin carboxyl carrier protein#Metabolism	Overview	01212 Fatty acid metabolism [PATH:ko01212]	accB, bccP; acetyl-CoA carboxylase biotin carboxyl carrier protein
K01823	Metabolism	Metabolism of terpenoids and polyketides	00900 Terpenoid backbone biosynthesis [PATH:ko00900]	idi, IDI; isopentenyl-diphosphate delta-isomerase [EC:5.3.3.2]
K01692	Metabolism	Amino acid metabolism	00280 Valine, leucine and isoleucine degradation [PATH:ko00280]	paaF, echA; enoyl-CoA hydratase [EC:4.2.1.17]#Metabolism	Amino acid metabolism	00310 Lysine degradation [PATH:ko00310]	paaF, echA; enoyl-CoA hydratase [EC:4.2.1.17]#Metabolism	Amino acid metabolism	00360 Phenylalanine metabolism [PATH:ko00360]	paaF, echA; enoyl-CoA hydratase [EC:4.2.1.17]#Metabolism	Amino acid metabolism	00380 Tryptophan metabolism [PATH:ko00380]	paaF, echA; enoyl-CoA hydratase [EC:4.2.1.17]#Metabolism	Carbohydrate metabolism	00640 Propanoate metabolism [PATH:ko00640]	paaF, echA; enoyl-CoA hydratase [EC:4.2.1.17]#Metabolism	Carbohydrate metabolism	00650 Butanoate metabolism [PATH:ko00650]	paaF, echA; enoyl-CoA hydratase [EC:4.2.1.17]#Metabolism	Lipid metabolism	00071 Fatty acid degradation [PATH:ko00071]	paaF, echA; enoyl-CoA hydratase [EC:4.2.1.17]#Metabolism	Metabolism of other amino acids	00410 beta-Alanine metabolism [PATH:ko00410]	paaF, echA; enoyl-CoA hydratase [EC:4.2.1.17]#Metabolism	Metabolism of terpenoids and polyketides	00281 Geraniol degradation [PATH:ko00281]	paaF, echA; enoyl-CoA hydratase [EC:4.2.1.17]#Metabolism	Metabolism of terpenoids and polyketides	00903 Limonene and pinene degradation [PATH:ko00903]	paaF, echA; enoyl-CoA hydratase [EC:4.2.1.17]#Metabolism	Overview	01212 Fatty acid metabolism [PATH:ko01212]	paaF, echA; enoyl-CoA hydratase [EC:4.2.1.17]#Metabolism	Xenobiotics biodegradation and metabolism	00362 Benzoate degradation [PATH:ko00362]	paaF, echA; enoyl-CoA hydratase [EC:4.2.1.17]#Metabolism	Xenobiotics biodegradation and metabolism	00627 Aminobenzoate degradation [PATH:ko00627]	paaF, echA; enoyl-CoA hydratase [EC:4.2.1.17]#Metabolism	Xenobiotics biodegradation and metabolism	00930 Caprolactam degradation [PATH:ko00930]	paaF, echA; enoyl-CoA hydratase [EC:4.2.1.17]
K03737	Metabolism	Carbohydrate metabolism	00620 Pyruvate metabolism [PATH:ko00620]	por, nifJ; pyruvate-ferredoxin/flavodoxin oxidoreductase [EC:1.2.7.1 1.2.7.-]#Metabolism	Energy metabolism	00720 Carbon fixation pathways in prokaryotes [PATH:ko00720]	por, nifJ; pyruvate-ferredoxin/flavodoxin oxidoreductase [EC:1.2.7.1 1.2.7.-]#Metabolism	Overview	01200 Carbon metabolism [PATH:ko01200]	por, nifJ; pyruvate-ferredoxin/flavodoxin oxidoreductase [EC:1.2.7.1 1.2.7.-]
K15654	Metabolism	Metabolism of terpenoids and polyketides	01054 Nonribosomal peptide structures [PATH:ko01054]	srfAA, lchAA; surfactin family lipopeptide synthetase A
K00257	Metabolism	Metabolism of terpenoids and polyketides	00281 Geraniol degradation [PATH:ko00281]	E1.3.99.-; [EC:1.3.99.-]
K00587	Metabolism	Metabolism of terpenoids and polyketides	00900 Terpenoid backbone biosynthesis [PATH:ko00900]	ICMT, STE14; protein-S-isoprenylcysteine O-methyltransferase [EC:2.1.1.100]
